# Supplementary material for: Nicotine exposure decreases likelihood of SARS-CoV-2 RNA expression and neuropathology in the hACE2 mouse brain but not moribundity
Source: Sci Rep. 2023 Feb 4;13:2042. doi: 10.1038/s41598-023-29118-6 (PMC9898857; doi:10.1038/s41598-023-29118-6)
Supplement: Supplementary file 1 — Supplementary Information. [file 41598_2023_29118_MOESM1_ESM.xlsx]

## Sheet: S1. Mortality
Supplementary Table S1. Mortality
Sample_ID	Sex	Group	Experimental_Group	Survival_Outcome	Hours_Until_Death	Days_Until_Death	Early_Mortality	Body_Mass_at_Inncolulation	Body_Mass_at_Death	Delta_Body_Mass
4504	F	1	SARS	Scheduled Removal	168.533	7.02222	0	21	15.6	-0.257143
4506	F	1	SARS	Scheduled Removal	168.467	7.01944	0	22	16.7	-0.240909
4508	F	1	SARS	Found Dead	167.55	6.98125	1	21.8	17.5	-0.197248
4510	F	1	SARS	Scheduled Removal	168.467	7.01944	0	23.6	24.2	0.0254237
4519	F	1	SARS	Scheduled Removal	168.4	7.01667	0	19.6	14.6	-0.255102
4985	F	1	SARS	Scheduled Removal	168.45	7.01875	0	21.2	17.5	-0.174528
4994	F	1	SARS	Terminated Due to Protocol Criteria	154.667	6.44444	1	21.6	19.4	-0.101852
4996	F	1	SARS	Scheduled Removal	168.483	7.02014	0	19.2	15	-0.21875
1	M	1	SARS	Scheduled Removal	168.133	7.00556	0	26.2	20.7	-0.209924
4533	M	1	SARS	Found Dead	154.883	6.45347	1	23.2	18.4	-0.206897
4536	M	1	SARS	Scheduled Removal	167.033	7	0	24.5	21.5	-0.122449
4537	M	1	SARS	Found Dead	167.783	6.99097	1	23.4	17.7	-0.24359
4542	M	1	SARS	Scheduled Removal	168.1	7.00417	0	25.8	26.8	0.0387597
4543	M	1	SARS	Terminated Due to Protocol Criteria	154.767	6.44861	1	24	21.5	-0.104167
4550	M	1	SARS	Terminated Due to Protocol Criteria	154.917	6.45486	1	25.4	24.5	-0.0354331
4553	M	1	SARS	Scheduled Removal	167.95	7	0	25.6	20.2	-0.210938
4503	F	2	Nicotine_Post_SARS	Terminated Due to Protocol Criteria	154.167	6.42361	1	20.6	18.8	-0.0873786
4514	F	2	Nicotine_Post_SARS	Terminated Due to Protocol Criteria	129.967	5.41528	1	20.6	17.3	-0.160194
4515	F	2	Nicotine_Post_SARS	Scheduled Removal	168.367	7.01528	0	22.2	23.2	0.045045
4518	F	2	Nicotine_Post_SARS	Terminated Due to Protocol Criteria	154.283	6.42847	1	20	16.8	-0.16
4988	F	2	Nicotine_Post_SARS	Scheduled Removal	168.467	7.01944	0	19.4	19	-0.0206186
4995	F	2	Nicotine_Post_SARS	Scheduled Removal	168.25	7.01042	0	19.2	18.3	-0.046875
4998	F	2	Nicotine_Post_SARS	Terminated Due to Protocol Criteria	130.1	5.42083	1	21	19.7	-0.0619048
4524	M	2	Nicotine_Post_SARS	Terminated Due to Protocol Criteria	154.567	6.44028	1	25.2	22.8	-0.0952381
4528	M	2	Nicotine_Post_SARS	Scheduled Removal	168.233	7.00972	0	22	17.3	-0.213636
4531	M	2	Nicotine_Post_SARS	Scheduled Removal	168.033	7.00139	0	24	20.4	-0.15
4539	M	2	Nicotine_Post_SARS	Found Dead	148.567	6.19028	1	23.8	20.7	-0.130252
4540	M	2	Nicotine_Post_SARS	Scheduled Removal	167.733	7	0	25.6	21.6	-0.15625
4545	M	2	Nicotine_Post_SARS	Scheduled Removal	168.517	7.02153	0	28	20.9	-0.253571
4548	M	2	Nicotine_Post_SARS	Scheduled Removal	168.533	7.02222	0	23.6	17.2	-0.271186
4549	M	2	Nicotine_Post_SARS	Scheduled Removal	168.533	7.02222	0	26	22.3	-0.142308
4556	M	2	Nicotine_Post_SARS	Terminated Due to Protocol Criteria	148.767	6.19861	1	26.4	23.7	-0.102273
4502	F	3	Nicotine_PrePost_SARS	Scheduled Removal	167.4	7	0	20.4	16.9	-0.171569
4509	F	3	Nicotine_PrePost_SARS	Terminated Due to Protocol Criteria	129.517	5.39653	1	20.8	19	-0.0865385
4511	F	3	Nicotine_PrePost_SARS	Scheduled Removal	168.35	7.01458	0	20.2	15.5	-0.232673
4520	F	3	Nicotine_PrePost_SARS	Scheduled Removal	168.5	7.02083	0	20.6	17.3	-0.160194
4989	F	3	Nicotine_PrePost_SARS	Scheduled Removal	168.35	7.01458	0	18.4	13.9	-0.244565
4991	F	3	Nicotine_PrePost_SARS	Scheduled Removal	168.4	7.01667	0	18.8	16	-0.148936
4993	F	3	Nicotine_PrePost_SARS	Scheduled Removal	168.417	7.01736	0	22.2	17.8	-0.198198
4997	F	3	Nicotine_PrePost_SARS	Scheduled Removal	167.267	7	0	20.2	14.9	-0.262376
4521	M	3	Nicotine_PrePost_SARS	Scheduled Removal	168.483	7.02014	0	23	17	-0.26087
4522	M	3	Nicotine_PrePost_SARS	Terminated Due to Protocol Criteria	129.783	5.40764	1	23.8	19.2	-0.193277
4525	M	3	Nicotine_PrePost_SARS	Scheduled Removal	167.083	7	0	26.4	21.7	-0.17803
4526	M	3	Nicotine_PrePost_SARS	Terminated Due to Protocol Criteria	154.017	6.41736	1	24	22.2	-0.075
4529	M	3	Nicotine_PrePost_SARS	Scheduled Removal	168.35	7.01458	0	23.2	20.2	-0.12931
4530	M	3	Nicotine_PrePost_SARS	Found Dead	166.933	6.95556	1	23.4	17.8	-0.239316
4547	M	3	Nicotine_PrePost_SARS	Scheduled Removal	168.483	7.02014	0	23.8	23.5	-0.012605
4554	M	3	Nicotine_PrePost_SARS	Found Dead	129.583	5.39931	1	23.8	19.8	-0.168067
4501	F	4	Control	Scheduled Removal	167.933	6.99722	0	21.8	22.4	0.0275229
4505	F	4	Control	Scheduled Removal	167.85	6.99375	0	21.8	21.1	-0.0321101
4507	F	4	Control	Scheduled Removal	167.817	6.99236	0	19.4	19.6	0.0103093
4513	F	4	Control	Scheduled Removal	167.983	6.99931	0	20.2	21	0.039604
4516	F	4	Control	Scheduled Removal	168.1	7.00417	0	19.8	19.8	0
4986	F	4	Control	Scheduled Removal	167.967	6.99861	0	21	22.2	0.0571429
4990	F	4	Control	Scheduled Removal	167.783	6.99097	0	21	22.2	0.0571429
5000	F	4	Control	Scheduled Removal	167.833	6.99306	0	21.4	21.6	0.00934579
4523	M	4	Control	Scheduled Removal	167.583	6.98264	0	25.2	25.3	0.00396825
4527	M	4	Control	Scheduled Removal	167.767	6.99028	0	24.8	25.7	0.0362903
4534	M	4	Control	Scheduled Removal	167.683	6.98681	0	25	24.7	-0.012
4538	M	4	Control	Scheduled Removal	167.35	6.97292	0	25.2	25.5	0.0119048
4541	M	4	Control	Scheduled Removal	168.383	7.01597	0	28.2	28.4	0.0070922
4551	M	4	Control	Scheduled Removal	167.75	6.98958	0	23.8	24.6	0.0336134
4552	M	4	Control	Scheduled Removal	167.333	6.97222	0	26.4	26.9	0.0189394
4555	M	4	Control	Scheduled Removal	167.317	6.97153	0	24.2	24.6	0.0165289

## Sheet: S2. SARS Expression
Supplementary Table S2. SARS Expression
Gene	Type	hm_order	SARS (responder-non)	Post (responder-non)	Pre/Post (responder-non)	(Pre/Post-Control) non	Control_non Group4_A_4501	Control_non Group4_A_4505	Control_non Group4_A_4507	Control_non Group4_A_4513	Control_non Group4_A_4516	Control_non Group4_A_4986	Control_non Group4_A_4990	Control_non Group4_A_5000	Control_non Group4_B_4523	Control_non Group4_B_4527	Control_non Group4_B_4534	Control_non Group4_B_4538	Control_non Group4_B_4541	Control_non Group4_B_4552	Control_non Group4_B_4555	SARS_responder Group1_B_1	SARS_responder Group1_A_4506	SARS_responder Group1_A_4985	SARS_responder Group1_A_4519	SARS_responder Group1_A_4504	SARS_responder Group1_A_4996	SARS_responder Group1_A_4510	SARS_non Group1_B_4536	SARS_non Group1_B_4542	SARS_non Group1_B_4553	Post_responder Group2_B_4548	Post_responder Group2_B_4531	Post_responder Group2_B_4540	Post_responder Group2_B_4549	Post_responder Group2_B_4528	Post_responder Group2_B_4545	Post_non Group2_A_4995	Post_non Group2_A_4515	Post_non Group2_A_4988	Pre/Post_responder Group3_A_4997	Pre/Post_responder Group3_A_4502	Pre/Post_responder Group3_B_4525	Pre/Post_responder Group3_A_4991	Pre/Post_responder Group3_A_4511	Pre/Post_non Group3_B_4547	Pre/Post_non Group3_B_4529	Pre/Post_non Group3_A_4993	Pre/Post_non Group3_B_4521
SARS-CoV-2_N	SARS-CoV-2	1	1	1	1	0	1.0353	0.144394	0.405698	-0.179845	0.402656	0	-0.768328	-1.08007	0.193279	-1.59313	-1.48938	0.0023371	-0.568224	0.21766	-1.3211	11.3651	11.3651	11.3651	9.99649	11.3651	11.3651	6.97678	0.402656	-0.653612	-0.00298921	11.3651	11.3651	11.3651	11.3651	6.04521	5.00158	0.433214	0.46535	0.246973	11.3651	9.99649	9.99649	9.03163	3.45389	-0.200346	-0.0836056	0.352754	0.130746
SARS-CoV-2_M	SARS-CoV-2	2	1	1	1	0	0	-0.263363	-0.0056583	-0.177911	0.790119	-0.112307	-0.344284	1.01535	0.264932	-0.0191696	-0.15431	0.184853	0.468123	0.423262	0.0757425	9.2522	9.2522	9.2522	10.6208	7.67926	9.2522	4.45799	0.713463	0.907908	0.156505	9.2522	9.2522	9.2522	8.28735	4.70065	3.74114	0.491407	0.0307028	0.156505	9.2522	10.6208	10.6208	7.67926	2.4582	-0.0881246	0.429678	0.124166	0.207956
SARS-CoV-2_ORF8	SARS-CoV-2	3	1	1	1	0	0.00792887	0.153101	-0.336123	-0.341797	0.23788	0.149864	0.299841	-0.353147	0.34077	0	-0.418809	0.146628	-0.418809	-0.0879684	-0.855051	10.291	10.291	10.291	10.291	6.76739	10.291	5.39593	0.328187	0.304412	-0.125306	10.291	10.291	10.291	7.73224	4.71254	3.09358	0.234263	0.475984	0.332209	10.291	10.291	10.291	7.73224	1.34938	0.485207	0.304412	-0.952386	-0.073492
SARS-CoV-2_E	SARS-CoV-2	4	1	1	1	0	0.374859	-0.581877	-0.542753	-0.242295	0	0.599247	0.902542	-0.271936	0.57477	0.580084	0.183467	-0.312072	-0.390796	0.395088	-0.5909	8.60097	8.60097	8.60097	8.60097	8.03263	8.60097	4.18513	-0.121907	-0.476184	-0.0726483	8.60097	8.60097	8.60097	8.03263	4.45572	3.5556	0.0223912	0.171173	-0.121907	8.60097	8.60097	8.60097	7.8376	2.23128	0.184831	-0.509425	-0.218807	0.179765
SARS-CoV-2_orf1ab	SARS-CoV-2	5	1	1	1	0	-0.970848	-0.581877	-0.230851	0.25249	0	0.809405	0.353248	-0.271936	0.57477	-0.657187	0	0.179765	-0.390796	0.395088	-0.5909	7.8376	7.8376	7.55121	7.55121	5.96029	7.55121	2.31996	0.395088	-0.476184	-0.747594	7.8376	7.55121	7.55121	6.62053	2.70202	2.50305	0.224586	-0.38609	-0.652922	7.8376	7.8376	7.8376	4.93885	1.10656	-0.340822	0.0938224	-0.218807	-0.942626
SARS-CoV-2_S	SARS-CoV-2	6	1	1	1	0	0.591166	-0.61417	0	-0.268843	-0.559553	-1.45936	0.314102	0.282913	0.282913	0.279884	-0.684143	0.43273	-0.139902	0.32454	-0.202114	6.76011	7.03581	7.03581	7.03581	6.2787	7.03581	2.06712	0.166983	-1.5248	-1.0052	7.03581	7.03581	7.03581	6.56508	2.48263	1.97712	-0.108754	-0.850756	-1.25013	7.03581	6.76011	7.03581	4.68777	0.00420685	-0.572738	-0.953953	-0.859063	-1.35394
SARS-CoV-2_ORF7a	SARS-CoV-2	7	1	1	1	0	0.566181	0.554997	-0.242265	-0.032722	0	-1.04782	0.297587	0.249903	0.034408	0.16577	-0.477946	-0.202766	-0.282351	0.327369	-0.419054	7.23457	7.23457	7.23457	7.23457	6.33385	0.815781	3.47859	0.624171	-1.24303	-1.3198	7.23457	7.23457	7.23457	6.62649	3.4439	2.52091	-0.477946	-0.377428	-1.01481	7.23457	7.23457	7.23457	6.33385	1.07213	-1.1409	-1.21104	-0.769648	-1.14658
SARS-CoV-2_ORF3a	SARS-CoV-2	8	1	1	1	0	0.410593	0.248822	0.261721	-0.172337	0.0224871	-0.0339863	0.181572	-0.134948	0	0.325901	-0.404251	-0.182635	-0.205311	0.336072	-0.663646	5.88122	5.60551	5.60551	5.60551	4.72709	5.41049	1.2289	0.380646	-0.0886595	-0.357467	5.60551	5.60551	5.41049	5.1241	1.32803	0.990654	0.0820619	0.0145582	-0.125259	5.60551	5.88122	5.60551	3.36316	-0.169381	-0.0229999	-0.0930143	-0.492001	-0.120555
SARS-CoV-2_orf1ab_REV	SARS-CoV-2	9	0	0	1	0	0.311237	0.311237	0.451135	-0.0273797	-0.225792	-0.380163	0.408002	0.0656627	0.830861	0.23487	-0.282355	-0.0483771	0	-0.176001	-0.57243	-0.45733	0.933585	0.695439	-1.46818	-0.425805	0.0286317	-0.0533075	-0.075747	0.19894	-0.0905718	1.35244	1.37099	0.381251	-0.275777	0.561844	0.791864	0.536921	0.132021	0.0210762	2.01938	0.930794	2.06674	-0.590861	-0.3702	0.347762	0.50662	-0.614927	0.161587
ACE2_Hs	SARS-Panel	10	0	0	0	-1	0	-0.05584	-0.0977738	0.316391	0.212601	-0.278212	-0.205489	0.194768	0.115668	-0.574328	0.169844	0.648962	-0.168137	-0.792881	0.31208	-0.624439	-0.774284	-0.895813	-0.937173	-1.35543	-1.23089	-1.01994	-0.0993577	-0.898233	-0.979412	-2.02039	-0.648117	-1.31953	-1.38306	-1.33758	-0.784142	-1.13847	-0.695758	-0.638597	-1.74716	-2.42798	-1.47109	-0.737276	-0.976821	-0.729616	-1.03855	-0.292822	-0.679941
Data in Columns D-G represent significant (1) or non-significant (0) statistical comparisons of groups described in each respective Row 2.
Data in Columns H-AZ represent qnorm gene counts relative to the control group
[truncated: 2 more columns]

## Sheet: S3. Neuropathology Expression
Supplementary Table S3. Neuropathology Expression
Gene	Type	hm_order	SARS (responder - non)	Post (responder - non)	Pre/Post (responder - non)	(Pre/Post - SARS) responder	(Pre/Post - Post) responder	Control_non Group4_B_4551	Control_non Group4_B_4552	Control_non Group4_B_4523	Control_non Group4_A_4986	Control_non Group4_A_4513	Control_non Group4_B_4527	Control_non Group4_A_4505	Control_non Group4_A_4501	Control_non Group4_B_4541	Control_non Group4_B_4538	Control_non Group4_B_4534	Control_non Group4_B_4555	Control_non Group4_A_4516	Control_non Group4_A_4990	Control_non Group4_A_5000	Control_non Group4_A_4507	SARS_non Group1_B_4542	SARS_non Group1_B_4536	SARS_non Group1_B_4553	SARS_responder Group1_A_4519	SARS_responder Group1_A_4985	SARS_responder Group1_B_1	SARS_responder Group1_A_4506	SARS_responder Group1_A_4504	SARS_responder Group1_A_4996	SARS_responder Group1_A_4510	Post_non Group2_A_4515	Post_non Group2_A_4988	Post_non Group2_A_4995	Post_responder Group2_B_4548	Post_responder Group2_B_4531	Post_responder Group2_B_4540	Post_responder Group2_B_4549	Post_responder Group2_B_4528	Post_responder Group2_B_4545	Pre/Post_non Group3_A_4520	Pre/Post_non Group3_A_4993	Pre/Post_non Group3_A_4989	Pre/Post_non Group3_B_4529	Pre/Post_non Group3_B_4547	Pre/Post_non Group3_B_4521	Pre/Post_responder Group3_A_4997
Cxcl10	Gene	1	1	1	1	0	0	0.75032	0.0760982	0.145788	-0.48911	-0.416641	0.0760982	-0.243463	-0.0455874	0.0455874	-0.243463	0.39887	-0.234044	-0.70781	0.189534	0.292416	-1.01299	-0.101818	0.134616	-0.471189	8.86237	9.02053	9.23194	9.23194	8.3025	8.09719	5.56733	2.06934	0.292416	0.333194	9.23194	9.02053	8.09719	8.09719	6.57326	0.811009	-0.397935	0.0194984	-0.168191	0.181189	0.418517	0.0257148	9.23194
Ccl5	Gene	2	1	1	1	0	0	0.846385	-0.255126	-0.155238	0.412247	0.587118	0.692034	-0.71115	0.438976	0.270174	-0.0485493	0.0485493	0.617748	-0.624729	-0.998441	-0.280598	-0.653645	0.0639179	0.152192	0.34414	9.26937	7.87342	8.33651	7.57913	5.37725	5.27257	4.07036	0.577372	0.270174	1.05952	8.40281	7.97714	6.22561	6.07957	5.02988	0.086091	0.276736	0.632343	0.746124	0.949494	0.184427	0.0553886	8.84306
Ccl12	Gene	3	1	1	1	0	0	0.872572	-0.171589	0.0969953	0.211456	-0.502159	-0.35358	-0.0139327	-0.541746	0.197813	-0.441875	0.0139327	-0.67916	-0.607082	0.255274	0.406571	0.476077	-0.113765	0.811805	0.316384	7.62392	6.12918	7.6976	7.81585	6.5092	6.10953	5.07623	1.45716	-0.409121	-0.666816	6.28343	7.14269	6.04214	6.80023	5.50139	0.406571	0.255274	0.0139327	0.566133	0.170599	0.527905	0.608291	7.3675
Psmb8	Gene	4	1	1	1	0	0	-0.501115	-0.248346	-0.0921811	0.53924	-0.017535	-0.1605	0.277107	0.344684	0.12745	-0.38834	0.158948	0.017535	-0.0496978	-0.017535	0.108362	0.225092	0.248028	0.394663	0.879368	6.56622	6.1214	5.54745	5.59287	3.67238	3.89573	2.02479	-0.00944035	0.408194	-0.0376637	5.80655	6.25023	4.97797	4.43583	2.6123	0.20253	0.296928	0.750644	1.11152	0.854338	0.344684	1.07817	6.38005
Icam1	Gene	5	1	1	1	0	0	0.637808	-0.120082	0.0236911	-0.136486	-0.364703	-0.404291	0.735222	0.151388	0.335269	-0.586051	-0.482241	-0.0236911	-1.07086	0.319408	0.39273	0.26009	0.252006	0.505703	0.519228	4.49864	4.64741	5.285	5.07849	3.70356	3.80526	1.75917	0.0326627	0.370394	0.0416342	5.1045	5.12213	3.43894	3.3693	1.97814	-0.34915	0.72775	0.891712	0.654189	0.418076	0.268976	0.556459	6.33563
Cxcl11	Gene	6	1	1	1	0	0	0.0554815	-0.0573299	-0.207282	0.161878	0.0166284	-0.0573299	-0.886489	0.00697564	-0.00697564	0.0408813	-0.354939	0.293856	-0.339991	0.161878	0.0262811	-0.647868	-0.354939	-0.668595	0.283857	6.66079	5.52418	6.44846	5.14746	4.45774	3.99535	2.83774	0.904952	0.359605	-0.0899156	6.79391	5.02361	2.49766	4.43443	3.40582	-0.689322	-0.223397	0.121197	0.161878	-0.0391284	0.189165	-0.0209269	7.64054
Stat1	Gene	7	1	1	1	0	0	-0.327276	0.587537	-0.0255379	0.249535	0.110778	0.253113	0.262265	-0.106407	-0.0408915	-0.308807	0.303533	0.00287673	0.00863019	-0.158878	-0.148857	-0.00287673	0.185666	0.145165	0.545652	4.666	4.08803	4.36551	4.12586	3.26878	2.94647	1.70488	0.418977	0.130152	0.354927	4.666	4.33381	3.42439	4.10728	2.23219	0.403405	0.262265	0.0744187	0.0276135	0.489713	0.709302	0.253113	4.36551
Psmb9	Gene	8	1	1	1	0	0	-0.558525	-0.316203	-0.373172	0.498549	-0.274338	-0.677105	0.398283	0.204518	0.0317596	-0.0317596	0.154309	0.233612	0.0753667	-0.0735303	0.0753667	-0.530972	0.04466	0.643951	0.352143	5.19964	4.11402	4.06587	3.51874	2.87773	2.72439	1.30175	0.013886	0.204518	0.0575604	4.42522	4.25757	2.92118	3.43727	1.72108	-0.2591	-0.0146201	0.405801	0.68104	0.123988	0.123988	0.433024	4.81002
C3	Gene	9	1	1	1	0	0	-0.341929	0.706042	0.421114	0.239419	-0.938103	-0.0184479	-0.333739	-0.333739	-0.403406	0.283059	1.44875	0.105636	0.0970762	-0.325548	0.0184479	-0.413342	0.586442	-0.223466	0.163811	5.10006	4.67415	4.38377	4.41688	2.38319	3.55416	0.801932	0.310693	0.00660575	0.0396906	4.9232	4.25098	3.30865	3.29911	1.43272	-0.111189	-0.429495	0.12003	0.0184479	-0.115798	-0.209614	-1.27704	5.1481
Cybb	Gene	10	1	1	1	0	0	0.918162	-0.701538	-0.806107	-0.0502311	0.381696	0.353847	0.403565	-0.81576	0.123098	0.286369	0.345454	-0.425463	0.0502311	-0.146187	-0.196025	-0.184329	0.0222383	0.243404	-0.0323103	4.94507	4.19116	5.42115	4.67662	2.92315	2.87314	1.48248	-0.538878	0.123098	-0.203986	5.29365	3.48727	2.28218	3.23926	1.77127	0.235473	0.0822163	-0.389165	-0.203986	-0.228352	-0.172633	0.227543	6.19259
Il1b	Gene	11	1	1	1	0	0	-0.186029	-0.0523452	-0.448793	-0.484277	0.325618	-0.0523452	0.0523452	0.177819	0.232396	-0.0966914	-0.103531	0.640748	-0.234535	0.71434	1.03339	0.622169	-0.59645	-0.910106	-1.28501	4.02529	3.33833	4.69911	3.76222	4.16711	3.01603	2.09149	0.71434	0.594044	-0.0400004	4.78646	3.59785	1.00859	3.61619	2.24091	1.03339	-0.29884	0.0983004	0.377239	0.140209	0.408591	1.16589	5.23089
Cdkn1a	Gene	12	1	1	1	0	0	-0.242809	-0.506265	-0.375989	0.338538	0.520847	0.541316	0.0595287	0	0.569361	-0.043504	-0.252578	-0.479219	0	0	0.557263	1.17852	-1.14316	-0.13606	0.754037	3.29248	3.93828	3.32056	3.47716	1.99187	2.6929	0.963	-0.343492	-0.13606	-0.122852	3.08545	3.66075	3.53026	2.32077	1.08406	0.156522	-0.43747	0.0680199	0.722873	0.754037	0.0595287	1.46398	4.03165
Cxcl16	Gene	13	1	0	1	0	0	-0.924318	-0.0524497	0.0524497	-0.265324	0.242454	0.142437	0.445078	0.344216	0.409673	-0.14292	0.0708121	-0.249133	-0.0895867	0.480389	-0.167974	-0.0524497	0.776542	0.242454	-0.0895867	5.17523	4.27761	4.29696	4.6335	1.98553	2.06902	0.950735	0.0263893	-0.109835	0.672187	4.20068	3.32746	2.75667	2.13941	1.29923	0.372439	0.161167	-0.0294962	-0.131078	0.161167	0.142437	0.230268	4.96029
Tspo	Gene	14	1	1	1	0	0	-0.3233	0.511431	-0.220191	0.183688	0.531143	-0.284324	0.0381496	0.481782	-0.0546843	-0.0157804	-0.0909263	-0.770507	-0.0909263	0.335693	0.0157804	0.183688	0.206976	-0.293795	-0.25927	4.96672	4.41049	3.78404	3.52514	1.5439	2.18058	0.725648	-0.303266	0.183688	0.25573	3.64709	4.05443	2.86001	2.07885	0.378608	0.228026	0.286386	0.433043	0.228026	0.458097	0.137115	-0.303266	4.69556
Hmox1	Gene	15	1	1	1	0	0	-0.711761	0.26896	-0.191376	0.160277	0.057556	0.179399	0.307788	0.231103	-0.269466	-0.0433208	-0.297944	-0.297944	-0.0977686	-0.176124	0.435665	0.0433208	-0.322735	0.172803	-0.541639	4.33858	3.95009	3.49858	3.10093	2.3835	2.0055	0.360999	0.179399	0.0433208	-0.307046	3.61013	3.63512	2.71831	1.76423	1.23011	0.263058	-0.0586476	0.207119	0.101056	0.318954	-0.24128	-0.0433208	4.41448
Cd44	Gene	16	1	0	1	0	0	-0.15342	0.554621	-0.0451274	0.0451274	0.473999	0.143068	-0.268915	0.0634199	0.45689	0.0952229	-0.184758	0.373322	-0.67182	-0.15342	-0.11038	-0.515874	0.507981	-0.347625	-0.11038	4.27835	3.61236	3.29131	3.07424	1.66978	1.61564	0.422665	-0.0385316	0.194674	0.258081	3.70699	2.89726	2.05011	1.6393	1.07436	0.143068	0.222803	-0.0451274	0.154723	0.0451274	0.407632	-0.0697134	4.33728
Osmr	Gene	17	1	1	1	0	0	-1.15706	-0.364924	-0.13591	-0.124779	0.110935	-0.185217	-0.0586351	-0.0132005	0.146972	-0.175365	0.037939	0.479307	0.100188	0.146972	0.0531856	0.0132005	0.00658057	-0.513805	0.131888	3.65622	3.06413	3.33367	3.12348	2.79572	2.44073	1.18771	-0.0509794	0.037939	-0.423153	3.79614	3.45543	2.6585	2.77887	1.82054	0.209011	0.0894403	0.358233	0.262467	-0.375908	0.154636	0.923868	4.10807
Tlr2	Gene	18	1	1	1	0	0	0.719617	-0.0315635	0.0138238	0.164704	-1.01847	0.222089	0.174104	-0.208725	0.131619	0.0672711	-0.0230348	-0.425798	-0.00921464	0.00921464	-0.310698	-0.288329	-0.00921464	0.00921464	-0.229054	3.22986	3.4019	3.71053	3.56186	2.6492	2.88781	0.465596	-0.00921464	0.213529	-0.0315635	3.69533	3.43802	2.27211	2.26007	1.25215	0.0138238	0.0369881	-0.703336	-0.594634	0.106565	-0.298265	0.408072	4.35655
Cp	Gene	19	1	1	1	0	0	0.347211	-0.00732163	0.216912	-0.577088	0.0168862	-0.0461584	0.243238	-0.0849731	0.235342	-0.283102	-0.125102	0.00732163	0.0375373	-0.0960797	0.0553366	-0.192187	0.709323	0.384539	0.447483	3.13411	2.87711	2.79413	2.68733	2.48412	1.94318	0.576773	0.0603902	-0.00139628	0.277406	3.70776	3.05706	1.56583	3.01239	1.71	0.31653	0.655065	0.162369	0.351227	0.438039	-0.107204	0.552352	3.81984
Sp100	Gene	20	1	1	1	0	0	-1.36861	-0.440244	0.0246501	0.335267	-0.173614	0.0195762	0.0805173	-0.377066	-0.0195762	0.0509137	-0.0796656	0.14668	0.193523	-0.064581	0.029724	-0.377066	0.0439592	-0.565493	0.14065	4.21074	3.09456	3.02655	2.30586	2.41391	1.40892	1.13562	0.029724	0.029724	0.281534	3.78105	2.42381	1.43252	3.07206	1.40424	-0.0503542	0.229829	-0.239628	-0.0437909	-0.302438	0.634137	0.249461	4.25115
Csf2rb	Gene	21	1	0	1	0	0	0.0382042	-0.0746072	0.563479	-0.0382042	-1.46434	-0.903766	0.837116	0.641175	0.45663	0.206958	-0.372217	-0.903766	0.0814338	-0.0746072	-0.458117	0.0382042	-0.0564057	0.409173	0.649525	4.014	3.112	3.54115	3.46463	1.64321	1.67488	0.948044	0.26658	0.441928	0.184233	3.51832	2.39153	1.52822	1.90352	1.00087	-0.313524	0.34889	0.10392	0.51113	0.206958	0.42911	0.29294	4.26423
Ccr2	Gene	22	1	0	0	0	0	0.306504	-0.106324	0.218939	-0.46779	-0.495045	0.275539	-0.126358	0.153853	0.00396519	-0.0440228	-0.00396519	0.225155	0.0390901	-0.900296	0.0614256	-0.540598	0.282229	-0.340401	-0.778317	4.86188	3.26512	2.85825	2.54716	0.959126	0.38063	1.46353	0.200323	-0.116341	0.282229	4.18534	1.83433	0.858628	2.69304	1.33879	0.122536	0.275539	0.0614256	-0.22662	0.245028	0.334057	-0.403721	4.08903
Nfkbia	Gene	23	1	1	1	0	0	-0.558909	0.441935	-0.319439	0.118585	0.294659	0.0569037	-0.00240451	-0.235747	0.232001	0.00240451	-0.156962	-0.124105	-0.230726	-0.114692	0.330969	0.180822	-0.124105	0.690285	0.0980317	2.69126	2.94012	3.12542	3.17788	1.76369	2.15806	0.578634	-0.0841422	0.237927	-0.0704776	2.77669	3.10717	2.17908	1.48556	1.14588	0.779311	0.193164	0.516729	0.785493	0.716946	-0.162284	0.662841	4.12402
Cd14	Gene	24	1	1	1	0	0	0.0535571	-0.0185787	0.398854	-0.109754	-0.20571	0	-0.301502	0.126473	0.361077	0	-0.232156	0.0925334	0.632587	-0.367513	0.728742	-0.0185787	-0.127697	-0.455808	-0.321792	2.44869	1.93555	2.99609	2.9211	2.08486	2.26655	0.899136	-0.341153	0.156666	-0.263509	1.94249	2.63578	1.92861	1.54349	1.02211	0.87744	-0.0185787	0.663244	0.108702	-0.360682	-0.435871	0.0735918	3.23245
Fas	Gene	25	1	0	1	0	0	1.00765	0.239047	-0.131322	0.525885	-0.00444282	-0.168734	0.222011	0.00444282	-0.337486	-0.963407	0.222011	0.222011	0.0969753	-0.0484385	-0.140609	-0.0133285	-0.249728	-0.149896	0.0891352	2.03256	2.41134	2.54067	2.25325	1.79873	1.49338	0.232284	0.258209	-0.240756	0.340114	2.62114	2.2982	1.68921	1.51483	0.687871	-0.0859358	0.119311	-0.12203	0.326734	-0.0772045	0.0891352	1.02256	3.32766
Gfap	Gene	26	1	1	1	0	0	-0.631876	0.257585	0.062642	-0.122392	0.00224335	-0.143213	0.20296	0.133868	-0.00224335	-0.280127	1.13416	0.0555203	0.313747	-0.109745	-0.212076	-0.158067	0.619809	-0.0590506	-0.242702	3.27919	3.19205	2.34699	2.39917	1.66242	1.83223	1.00494	0.218002	-0.227025	0.0262575	2.51742	3.03058	2.42451	1.98417	0.791002	-0.342128	0.313747	0.188551	-0.195014	0.250651	-0.845296	-0.745068	3.10065
Tnfrsf1a	Gene	27	1	1	1	0	0	0.741462	-0.0274371	-0.0854984	0.335747	-0.101119	0.0756408	0.103602	0.0145135	-0.0331674	0.0346187	0.23659	-0.090566	-0.090566	-0.145012	0.241201	-0.0145135	0.24632	0.522929	0.114364	3.18112	2.74315	2.54747	2.5658	1.37674	1.54798	0.869201	0.222875	0.0702583	0.12864	2.30041	2.70475	1.94441	1.75979	0.869201	0.134961	0.231979	0.308502	0.141282	0.285671	-0.378014	0.268106	3.39175
Csf1	Gene	28	1	1	1	0	0	0.237825	0.368227	-0.0698625	0.242143	0.0199007	-0.274422	0.159757	-0.0199007	-0.0951195	-0.123608	0.439788	-0.0636806	0.0779021	0.124513	-0.16709	-0.304672	0.188639	0.115095	0.569773	2.53599	2.7711	2.6054	2.37562	1.42732	1.39727	0.285342	0.155711	0.0502113	0.0882926	2.83819	2.69528	1.91939	1.70997	0.555241	-0.0159436	0.220221	-0.186333	0.0830974	-0.0574987	-0.171812	0.277058	3.26129
Stat3	Gene	29	1	1	1	0	0	0.115803	-0.00470131	-0.0477005	0.411431	-0.063499	-0.112224	0.0555131	0.108448	-0.00940261	-0.255012	0.122961	-0.0297389	0.177845	0	0	0.00891764	-0.159638	-0.138814	0.132112	2.98687	2.42814	2.47818	2.55809	1.7023	1.22805	0.579149	0.078695	0.00891764	0.00445882	2.42512	2.55809	1.79506	1.55987	0.726864	-0.0730661	-0.15569	-0.0823981	0.0685852	0	-0.0596164	0.173381	3.37465
Il13ra1	Gene	30	1	0	1	0	0	1.2879	-0.148193	0.180711	-0.284446	-0.00428298	-0.206104	0.00428298	-0.218963	0.228771	-0.135961	-0.35233	0.0121812	-0.11064	0.0961698	0.148342	0.126215	0.927445	0.397765	-0.0830792	2.92233	2.46102	2.56041	2.40124	1.08812	1.08812	0.38193	0.20575	-0.225226	0.306427	2.79041	2.2528	1.29942	1.44807	0.939295	-0.0976647	0.148342	0.119753	0.351906	0.0765394	0.0601379	0.0961698	3.75691
Grn	Gene	31	1	0	1	0	0	-0.0175502	-0.0282904	0.0544235	0.234144	-0.0140319	0.0754324	0.133298	0.133298	0.0711362	-0.0678209	-0.0327393	-0.099513	-0.0890717	0.234144	0.0140319	-0.0403738	0.245345	0.304179	-0.0140319	3.41449	2.36349	2.5105	2.48472	0.950261	0.904529	0.26347	0.222264	-0.0403738	0.0369562	2.5105	2.68865	1.47141	1.43675	0.598959	-0.00692275	0.0868134	0.133298	0.108674	0.050557	0.0579496	0.194239	2.90714
Spi1	Gene	32	1	0	1	0	0	0.0615791	-0.272397	-0.0615791	-0.26596	0.240494	-0.0615791	0.163608	0.163608	0.0842404	0.151315	-0.236587	-0.147702	-0.325667	-0.259523	0.190166	0.0911826	0.0233442	0.453364	-0.179056	3.57921	2.7307	2.59865	2.67411	0.981706	0.796878	0.321823	0.0911826	0.0842404	-0.259523	2.24798	2.1926	1.46346	1.32187	0.316022	0.260126	-0.317822	0.204188	0.163608	0.104619	-0.200927	-0.162949	3.6072
Tcirg1	Gene	33	1	0	1	0	0	0.267081	-0.0304172	-0.146453	-0.491433	-0.497463	-0.210976	0.142628	0.0692479	0.194394	0.0402198	0.216101	-0.39541	0.0304172	-0.117865	-0.189667	0.0642937	-0.0261469	-0.0111137	-0.189667	2.67454	2.47059	1.88936	2.1063	0.619945	0.739299	0.594163	0.261284	0.0742021	-0.210976	2.33208	2.13504	1.45775	1.49298	0.553747	-0.0444549	0.403519	0.199415	0.204436	-0.0656945	0.17629	-0.195414	3.60245
Myd88	Gene	34	1	1	1	0	0	0.723331	0.2316	-0.158823	-1.34481	0.0107476	0.252016	0.117147	-0.0697239	0.130942	-0.0107476	-0.265701	-0.36638	-0.0869874	0.136016	-0.191073	0.0107476	0.124044	0.162279	-0.200175	3.32875	2.92104	2.7093	2.54668	1.79315	1.66325	0.663983	0.0107476	-0.120826	-0.713344	2.84647	2.48553	1.5749	2.0052	0.579441	-0.100227	-0.265701	-0.0697239	-0.292923	0.141089	-0.0697239	-0.100227	3.42402
Tnf	Gene	35	1	1	1	0	0	0.346561	-0.0676783	0.329098	-0.427377	0.33783	0.19221	-0.295399	-0.0608476	-0.315396	0.293004	0.0608476	-0.400089	-0.328011	0.603582	0.615177	-0.67917	0.315697	0.0491517	-0.655062	2.92878	2.01899	4.33428	3.44739	2.42228	2.10425	0.717947	0.255719	-1.27858	0.0294947	3.17175	2.76427	1.11543	1.92987	0.853549	0.0294947	-0.223087	-0.249444	0.132519	0.255719	0.570542	-0.155684	4.2262
Cd40	Gene	36	1	0	1	0	0	-0.939922	-0.298666	-0.030082	0.189306	0.00444282	0.34231	-0.414647	-0.336951	-0.0495702	0.164393	0.113701	0.0321676	0.220624	0.128196	-0.368693	-0.00444282	0.220624	-0.14101	0.00444282	3.00833	2.64129	2.94052	1.7136	1.92849	1.3833	0.33562	0.172787	0.230897	0.349	3.20191	1.86932	0.0980208	1.57575	0.98936	-0.288224	-0.23187	0.128196	-0.833525	0.153543	-0.414647	0.291926	3.95415
Nlrp3	Gene	37	1	1	1	0	0	-0.525275	-0.554475	0	0.384565	-0.427408	-0.475774	0.557339	0.0776961	-0.587732	0	-0.183484	0	-0.183484	0.254798	0.346328	0.410204	-0.254177	-0.475774	-0.442776	1.65182	1.70813	2.82997	2.18626	2.13696	1.79794	0.61208	-0.449616	0.0860465	-0.949496	2.58367	1.47043	0.595826	1.58006	0.787922	-0.405235	0.182776	0.542843	0.0379928	-0.356521	-0.134369	0.301502	3.28183
Gpr84	Gene	38	1	0	0	0	0	0.259712	0.0385354	-0.890239	-0.0385354	-0.331067	-1.16336	0.302942	0.0508065	-0.890239	0.245112	0.0385354	0.220859	-0.13576	-0.70478	0.488088	-0.659736	0.357579	0.630681	-0.839266	2.0579	0.900967	2.79093	2.84091	2.01191	2.34501	1.26244	-0.443637	0.302942	-0.987068	1.82681	2.21617	1.54194	1.76679	0.854333	-0.746536	0.445853	-0.057904	0.926004	-0.106414	-0.788292	0.34905	1.81523
Tnfrsf12a	Gene	39	1	0	0	0	0	-0.481125	1.0238	-0.0403795	1.04067	0.704889	0.779162	-0.270773	0.384274	-0.397419	-0.0696244	0.779162	-0.10997	0.221797	-0.385359	0.0403795	-0.15585	-0.178809	-0.421698	0.593256	3.29401	2.97455	1.96811	2.0659	0.457094	0.0895788	0.46496	0.396538	0.947897	0.773237	2.19267	2.03104	2.1314	0.025942	-0.619126	0.695586	0.0841974	-0.220881	-0.534581	0.818096	0.509593	-0.0893404	3.11258
Il4ra	Gene	40	1	0	1	0	0	0.14168	0.430469	-0.0609453	0.169472	0.61772	0.407621	0.0609453	-0.259168	-0.495429	-0.101625	-0.204569	-0.073131	-0.0609453	0.215166	-0.101625	0.26222	-0.0318111	-0.0609453	0.334133	3.36799	2.72106	1.31837	1.98268	0.58644	0.785061	0.593337	-0.61803	0.562894	0.34157	1.50928	2.17306	1.5161	0.739563	-0.403834	0.674208	-0.178769	-0.0487597	0.0287825	0.375408	0.271322	0.603485	2.63438
Cxcr4	Gene	41	0	0	0	0	0	0.4571	-0.145703	-0.0472249	0.246376	0.0472249	0.657291	0.569875	-0.48389	1.03155	-0.401539	-0.115608	-0.124001	-0.569322	0.384305	-0.160198	1.02141	0.123605	0.728137	0.590621	3.38375	3.00538	2.06973	2.12203	-0.0336996	0.908517	0.620567	-0.999941	0.675165	0.270233	2.45629	1.27241	1.05672	0.578517	0.475901	0.475901	0.137133	-0.275066	-0.244873	1.31751	0.261704	0.278762	3.13528
Il10	Gene	42	0	0	0	0	0	1.34361	0	0.424161	0.295605	-0.460626	1.00894	-0.460626	0.847288	-0.460626	-0.158936	0.933189	-0.460626	0.193658	0	0	-0.460626	0.64026	-0.0794678	-0.309781	3.66683	2.88755	0.723913	1.41927	0.75283	0.692557	0.847288	0.64026	-0.0794678	0.379117	2.06063	2.05166	1.2672	0.666408	0.0968288	-0.158936	-0.460626	-0.158936	0.0968288	-0.460626	0.550174	-0.309781	2.1331
C1qb	Gene	43	1	0	1	0	0	-0.244872	-0.465093	0.0922346	-0.480716	0.0488741	-0.104011	0.138349	0.34588	0.157757	0.0216138	-0.200493	-0.438444	-0.048972	-0.0216138	0.463753	0.349936	0.16765	-0.0523322	-0.694989	2.82664	1.62618	2.1519	2.79944	0.942035	1.31406	0.584697	0.0922346	-0.316399	-0.067319	1.2318	2.42863	2.06099	1.17055	0.20601	0.0815291	-0.226037	0.446096	0.157757	0.157757	-0.39875	-0.43155	2.33929
C1qc	Gene	44	1	0	1	0	0	0.0100774	-0.365175	0	0.29579	0	-0.226988	0.121948	0.277143	-0.0094181	-0.0171809	-0.429185	-0.379388	-0.0362207	0.0759943	0.385284	0.351664	0.210803	0.0172312	-0.597888	2.72479	1.08269	1.84293	2.41147	0.376849	0.735948	0.421407	0.0569253	-0.223311	0.280804	0.547909	1.8199	1.42438	0.603859	0.139276	0.0172312	-0.0466112	0.480508	0.395705	0.385284	-0.344839	-0.144414	1.93154
C1qa	Gene	45	1	0	1	0	0	0.0987783	-0.529227	-0.0492843	0.0641447	-0.145814	-0.157061	0.046796	0.32184	0.144287	-0.0176161	-0.318947	-0.349918	-0.162997	0.0176161	0.438034	0.393739	0.123841	0.177198	-0.725821	2.22791	0.802256	1.54278	2.22791	0.553012	1.00223	0.539891	-0.0176161	-0.333367	-0.0224206	0.34695	1.85784	1.44219	0.743926	0.206966	-0.0176161	-0.167062	0.370879	0.0898479	0.245347	-0.305829	-0.48435	1.55099
Hspb1	Gene	46	1	0	0	0	0	-0.549465	0.0383162	-0.481164	0.234546	0.0892635	-0.0636315	-0.120366	-0.120366	-0.0436811	-0.0383162	0.411352	0.110573	0.728188	-0.0701192	0.269823	0.0892635	-0.614498	0.0736432	-0.734643	1.44224	3.27437	0.920185	1.37365	0.130203	0.928566	0.782537	0.220108	0.47653	-0.47386	1.45666	2.2097	2.41122	0.752876	-0.481164	-0.14435	0.117557	0.934693	0.234546	0.633168	0.0462143	-0.227532	2.34137
Mmp12	Gene	47	0	0	0	0	0	0.565848	0.344671	-0.137502	-0.0695267	0.170375	0.0695267	0.804222	-0.0695267	0.286969	-0.680933	-0.482157	0.286969	-0.286464	-0.158229	-0.398645	0.836945	-0.533131	-0.482157	0.199721	1.65931	2.46039	2.80742	1.19666	1.38333	0.892086	0.331935	0.331935	-1.23839	0.869971	2.7513	2.79925	0.214119	1.52852	0.631564	0.892086	-0.158229	0.489439	0.0472173	0.199721	0.199721	-0.398645	3.8818
Lif	Gene	48	1	0	1	0	0	-0.0544728	-0.167284	0.0112432	-0.35272	0.457175	-0.167284	0.183901	0.309376	-0.645253	0.316496	0.138675	0.079211	-0.0112432	-0.449945	-0.301121	0.138675	0.0433942	0.316496	-0.420599	1.84007	1.55815	2.0721	2.21553	1.91135	0.881006	0.548498	0.336433	-0.689847	0.66255	2.16939	1.23445	1.74372	1.17738	0.57634	0.689953	0.450512	0.114281	-0.0112432	-0.757823	0.611819	-0.130881	2.70091
Trem1	Gene	49	0	0	0	0	0	0.793435	-0.550174	-0.356517	-0.254569	0.0693584	-0.629642	0.116234	0.158061	0	-0.029438	0	0.0900854	-0.859955	-1.0108	0.297114	0.530671	-0.171057	0.0693584	0.202655	2.09449	1.77688	2.86967	2.01907	1.25953	0.717027	0.559522	-0.254569	-0.629642	0.369214	1.90614	1.17152	1.06453	1.10412	0.173739	0.0486313	0.397963	-0.058876	0.158061	-0.629642	-1.0108	0.297114	3.0533
Myc	Gene	50	0	0	1	0	0	0.436445	-0.175804	0.142151	-0.369569	-0.0470594	0.0376503	-0.0924845	0.0112494	-0.0112494	0.179086	-0.296941	0.31652	0.346344	-0.0341853	-0.0112494	0.233461	0.704079	0.135385	0.293871	1.10273	1.78789	1.58614	1.48614	0.87014	1.05041	0.100016	-0.08464	-0.0755376	0.00381217	1.1412	1.46828	1.40228	0.653004	0.171422	0.309578	0.241785	0.0376503	0.363431	0.148916	-0.252001	0.658072	2.15415
Bid	Gene	51	0	1	1	0	0	0.598934	-0.453565	-0.712887	0.00574694	-0.355239	-0.206753	-0.0256974	0.00574694	0.157978	0.0424992	-0.131541	0.259708	0.0913503	-0.00574694	-0.322464	0.104555	0.269616	0.0844497	0.0913503	2.04166	1.46776	1.47545	1.31266	0.581011	0.95078	-0.256095	-0.242257	-0.593294	-0.478737	1.6884	2.00761	1.45985	0.698356	0.198577	-0.249176	0.0127315	-0.0256974	0.301915	-0.289755	-0.256095	0.281114	1.62839
Il15ra	Gene	52	0	0	1	0	0	0.147889	0.0103729	-0.0826511	-0.183915	-0.273846	-0.264628	-0.0103729	-0.487177	0.168345	0.0859802	-0.0563622	0.496181	0.0770434	0.476477	-0.376904	0.0403187	-0.0334086	0.238541	0.46144	1.58061	1.34698	1.79488	1.27226	0.910089	0.561706	0.157254	-0.412897	-0.0103729	0.0485373	2.07864	1.47392	1.05275	0.655074	0.0224769	-0.805837	0.238541	0.385243	-0.429587	-0.627473	-0.363052	0.162799	3.26774
Tnfrsf1b	Gene	53	1	0	1	0	0	0.269543	-0.33326	-0.322409	0.601269	-0.140332	-0.063952	0.166369	0.00526232	-0.0285511	0.245859	-0.184025	-0.102676	0.678477	0.327769	0.18913	-0.00526232	0.208777	-0.234782	-0.0202061	3.21939	2.92575	2.57714	2.39612	1.06759	1.05435	0.233332	0.139646	0.0826763	-0.036896	2.72596	2.16534	1.5655	1.27172	-0.33326	-1.52868	0.278943	-0.671447	0.18913	-1.02497	-0.0751236	-0.184025	3.77315
Lrrc25	Gene	54	1	0	1	0	0	0.2214	-0.354811	-0.0760095	0.566697	-0.697787	0.2214	0.303736	0.294316	0.158551	-0.49018	-0.880111	0.0760095	-0.317143	-0.19967	-0.576436	0.149264	-0.255211	-0.472793	-0.430559	4.05266	3.00414	2.60577	2.62355	0.386848	0.572914	0.094975	-1.01066	-0.0476127	-0.225807	2.61115	2.41486	1.35821	0.681815	-0.280845	-0.538894	0.409184	-0.19967	0.121139	-0.892847	-0.268028	-0.921698	3.23383
Jun	Gene	55	0	0	1	0	0	0.0185875	0.0507603	-0.247296	0.123268	0.191465	-0.00818602	-0.117832	-0.159176	0.0946675	-0.293827	-0.155816	0.0472473	0.00818602	0.218739	-0.274244	-0.545504	-0.170803	-0.0430448	0.28679	2.12324	1.68108	3.06328	1.71886	0.665274	0.928606	-0.458822	-0.386962	-0.192207	-0.326839	2.37884	2.2152	1.55932	0.230848	-0.192207	-0.203599	-0.195955	-0.376945	-0.337873	-0.0749019	-0.0786505	-0.25681	3.38948
Itga5	Gene	56	1	0	0	0	0	-0.786976	-0.054689	0.744313	0.0275061	0.107845	-0.546209	-0.168761	0.0181056	-0.279988	-0.326561	0.151627	-0.271643	-0.0181056	0.0763318	0.856133	0.236171	-0.378389	0.0181056	-0.00557876	2.90834	2.10525	2.18078	1.96838	1.02718	0.122239	0.637435	-0.221798	-0.054689	0.693858	2.52275	1.53475	0.856133	0.994925	0.236171	-0.538082	-0.10021	0.526497	0.236171	-0.683867	0.367609	-0.315389	3.76827
Casp7	Gene	57	1	1	1	0	0	-1.60248	-0.168832	-0.10344	0.0406303	0.319232	0.0630108	-0.10344	0.256866	-0.12949	0.223648	-0.0482546	0.299445	0.148644	0.292951	-0.241246	-0.0406303	0.3648	0.0557063	0.371396	2.50486	2.00665	2.08837	1.6839	1.38213	1.13452	0.111911	-0.305723	-0.222946	0.0328587	2.45676	2.01897	1.03653	1.57199	0.590983	-0.241246	0.272573	-0.0776276	0.0406303	-0.249408	0.0768849	0.713364	2.87824
Msn	Gene	58	1	0	1	0	0	-0.422893	0.563968	0.024645	0.256776	0.410318	0.0440633	-0.0108586	-0.261654	-0.275881	0	0.225651	-0.00542928	0.251114	-0.0108586	0	-0.130783	0.0440633	-0.0246967	0.400666	3.013	2.60954	2.00786	1.86332	0.777832	0.547654	0.442617	-0.0108586	0.341317	0.180685	2.31617	1.82624	1.39284	0.987327	0.366356	0.273897	0.262437	0.0124125	-0.213843	0.308947	0.031403	-0.0520939	3.26005
Il10ra	Gene	59	1	0	1	0	0	-0.659083	0.281483	0.072555	-0.255287	-0.229544	0.0841558	-0.49719	0.164984	0.0157015	0.0407519	-0.0803218	0.0957253	0.293246	-0.0995743	-0.0157015	-0.0677953	-0.214323	-0.00328898	-0.00328898	2.67722	2.13865	2.39771	2.07886	0.814631	0.51306	0.1204	-0.116661	-0.0403981	-0.229544	2.01896	1.2579	0.83906	1.21804	-0.183042	0.221444	-0.377598	-0.283919	0.0899406	-0.0995743	-0.139542	0.0957253	3.87972
Irf8	Gene	60	1	1	1	0	0	-0.797266	-0.26158	0.0833442	-0.358261	0.339158	0.0161128	-0.133554	-0.194081	-0.797266	0.074986	0.0384046	0.0585333	-0.0161128	-0.025168	0.131105	0.0936032	0.0936032	-0.215918	-0.714796	3.30074	2.41946	2.0406	1.85004	0.947538	0.506768	0.294723	0.139267	-0.497841	-0.891048	1.79897	1.94434	1.45949	1.21262	0.366376	-0.291526	-0.30363	-0.425047	-0.320913	-0.375685	-0.114754	0.442299	2.8258
Itgal	Gene	61	1	1	0	0	0	-0.844544	0.23807	-0.0270589	-0.305642	0.534433	0.138899	-0.60617	0.108706	0.542778	0.209079	-0.249923	-0.261619	-0.0270589	-0.38528	0.0270589	0.34331	-0.273315	-0.473575	0.0270589	4.19134	2.84586	2.10502	2.19632	1.29229	0.662534	1.20256	-2.26762	0.326275	0.150253	2.4535	2.37792	1.50878	2.04857	0.600968	-0.371618	0.0998206	-0.560214	0.292811	-0.305642	0.0183276	0.576592	2.61254
Ccr5	Gene	62	1	0	0	0	0	-0.213837	-0.28525	-0.095374	0.36751	0.279799	-0.543591	0.207744	0.262515	-0.139712	-0.0284847	-0.123895	0.312928	-0.197456	0.498997	0.0284847	0.449875	-0.00613589	-0.422719	-0.489092	4.29786	3.10119	1.34138	1.49004	0.786947	0.158382	0.878152	-0.516376	-0.213837	-0.43357	2.58729	1.60322	0.943185	1.63998	0.658415	0.177183	-0.301403	0.109644	-0.095374	0.271157	0.177183	-0.782608	3.40922
Casp8	Gene	63	1	1	1	0	0	0.687226	-0.222847	-0.410228	0.178071	-0.430345	0.017905	0.365605	0.192913	0.200577	0.270939	-0.192789	-0.017905	0.294882	-0.0711747	-0.487372	-0.111909	0.136107	-0.0275929	0.0754365	3.10213	2.23282	1.77341	1.26216	1.16455	0.444658	0.323026	-0.340414	-0.399512	-0.175086	2.71882	1.8131	0.600425	1.72869	0.881394	-0.239563	-0.0275929	-0.690741	-0.183249	0.0668047	0.192913	-0.0554856	3.41449
Casp1	Gene	64	1	1	0	0	0	-0.163467	-0.350334	-1.09497	-0.154066	0.267435	0	-0.114105	0	0.608175	-0.585252	0.0893022	0.384522	0.128026	0.177148	-0.629468	0.521388	-0.12297	-0.309556	-0.266641	3.09069	2.24653	2.055	1.85085	1.15566	0.933376	0.504441	-0.895633	-0.535686	-0.629468	2.18306	1.80397	0.218882	1.82993	1.10717	-1.10446	0.00821858	-2.04552	0.28795	0.0545982	0.116935	-0.0506917	2.53007
Itgax	Gene	65	0	0	0	0	0	0.613077	0.0944466	-0.180358	-0.0222973	0.434246	1.00398	-0.485901	0.116756	0.0222973	0.246951	-0.81	-0.0902727	-0.239234	-0.111	0.116756	-0.306371	-0.889468	0.984046	-0.131727	2.93629	1.83249	1.53239	1.31216	1.31216	0.3919	0.806225	0.518467	-0.272803	-0.0641242	1.7839	1.65102	0.991166	1.0168	-0.0379756	0.500266	-0.485901	-0.239234	0.366428	0.678793	-0.180358	-0.156042	1.7839
Slc11a1	Gene	66	0	0	0	0	0	0.129104	0.347481	-0.13366	-0.169143	-0.266368	0.668006	-0.0162928	0.184877	0.218442	0.795396	-0.0920727	-0.0319238	-1.02085	0.0162928	-0.367217	0.470895	0.828184	0.178606	0.0999038	2.56366	1.25833	1.00071	1.49455	0.640752	0.249144	0.322252	-0.104809	0.315245	-0.548097	1.53971	1.10119	0.287478	0.955881	-0.205568	0.249144	0.218442	-0.344907	0.60203	0.19482	0.654379	0.507193	1.96015
Mmp19	Gene	67	1	0	0	0	0	-0.498323	0.464347	-0.922545	0.0405791	-0.677154	0.48512	0.160672	-0.44255	1.00023	-0.0521273	0	0.153374	0	-0.039059	-0.134474	0.743461	-1.20167	-0.611134	0.802736	3.00462	1.56944	1.29123	1.00023	-0.0945996	0.733525	0.255586	0.351147	0.28175	-0.512923	1.367	0.904816	0.783908	1.367	0.753397	-0.0253976	0.28175	0.630905	0.28175	0.595141	0.48512	0.328454	1.92096
Plekho2	Gene	68	0	0	0	0	0	-0.845922	0.968114	0.402515	0.863245	0.44924	0.632674	-0.213429	-0.262699	-0.0301125	-0.184521	0.31412	-0.0938483	0.0194773	-0.0301125	-0.0194773	0.188889	0.340092	0.295024	0.544172	1.79202	1.75653	1.40903	1.13683	0.0317411	0.274471	0.121087	-0.00869531	0.084431	0.423084	0.95575	1.01363	0.95575	0.174035	-0.143	0.174035	-0.269837	0.11176	-0.173023	0.476152	-0.0985304	0.149938	2.1905
Mmp14	Gene	69	0	0	0	0	0	-0.691406	0.39792	0.0867602	-0.218555	0.0543842	0.105235	-0.0432936	-0.258445	0.0432936	-0.183058	0.307432	0.155032	-0.213191	-0.254484	-0.320682	0.169245	0.437939	0.169245	0.238095	2.63805	1.71176	1.61711	1.69472	-0.090047	0.53442	-0.307148	0.00266758	0.0353983	0.116586	1.68281	1.51401	0.318366	0.247539	-0.0634684	-0.275614	-0.119064	0.242817	-0.149661	0.290702	-0.170525	0.0132975	2.42395
Nfe2l2	Gene	70	1	0	1	0	0	-0.065065	0.0711957	0.124676	0.146773	-0.00338339	-0.224203	0.433884	-0.0452022	-0.119564	-0.109518	0.13424	-0.236661	-0.0452022	0.150832	0.26127	0.00338339	-0.352695	0.120317	-0.241367	1.92687	1.37208	1.19512	1.08404	0.639243	0.418138	0.486543	0.110032	0.383253	-0.143329	1.55853	0.931781	0.154891	0.715219	0.279723	0.209	0.334266	0.0416846	0.0212744	0.186592	0.0933789	0.182168	2.17517
Pla2g16	Gene	71	1	0	1	0	0	-0.0597862	0.448974	0.161485	0.147625	-0.164579	-0.0453124	0.018421	0.161485	0	-0.0503536	0.407302	-0.124187	0	-0.0566748	-0.0418825	0.0128359	0.0366563	-0.138409	-0.0869765	1.96746	1.5477	1.409	1.12023	0.0436537	0.323778	0.240492	0.302301	0.0330848	0.228214	1.62536	1.64919	0.58904	0.705692	0.204942	-0.030348	0.0848594	-0.0453124	-0.238386	0.261432	-0.278123	-0.742724	2.18488
Tgfb1	Gene	72	0	0	0	0	0	0.0736937	-0.168516	-0.161574	0.291618	-0.161574	0.00633018	0.187918	-0.0485917	-0.00633018	0.149975	-0.089827	0.0505233	0.086234	-0.175458	-0.102353	0.0736937	-0.191165	-0.0431624	-0.0253206	2.35673	1.22593	1.64034	1.39899	0.0983688	-0.399629	-0.299388	-0.243252	0.0122326	-0.38502	0.853039	0.942827	0.424398	0.29822	-0.551472	-0.251576	0.127156	-0.0766354	-0.0766354	0.162483	0.219042	0.265333	2.10979
Cd68	Gene	73	1	0	0	0	0	-0.168562	-0.454447	0.0427597	-0.403829	0.0666918	-0.0358591	0.0358591	0.0666918	-0.138059	0.0739106	-0.380948	-0.493831	-0.185932	0.413905	0.467294	0.257936	-0.0232133	0.257936	-0.570955	3.02267	2.02974	1.63167	1.6162	-0.143887	0.680017	-0.255344	-0.356669	-0.702882	-0.440375	1.10801	0.972241	0.792369	-0.180132	0.102369	-0.180132	-0.202462	-0.0922809	0.419702	0.0120138	-0.318891	0.451055	1.82508
Nos2	Gene	74	1	0	0	0	0	-0.817488	-0.00928936	0.5039	-0.519926	0.228295	-0.16579	0.764755	0.135762	-0.206166	0.00928936	0.41436	-0.082544	-0.158493	0.446143	0.0541152	-0.118408	-0.413764	-0.0185761	-0.589112	2.94	2.05093	2.30128	1.35151	-0.246259	0.41436	0.135762	0.534433	0.286827	-0.38436	1.877	0.00928936	0.220455	0.0828812	-0.109436	0.18524	-0.312502	0.779896	-0.151196	0.275977	-0.151196	-0.214517	3.33929
Napsa	Gene	75	0	0	1	0	0	-0.90984	0.0528301	0.0736035	0	-0.0830626	0.143783	-0.384565	0.0434105	-0.298518	0	-0.0830626	0.379082	0.419738	-0.0094708	0.0434105	-0.398192	0.611059	0.194476	-0.531751	1.76111	1.73593	1.92491	1.57362	-0.155931	0.403357	-0.0737706	0.297176	0.260979	-0.192817	1.07647	0.211262	-0.638742	0.202869	-0.201788	-0.165413	-0.404854	-0.354533	-1.15649	-0.0382368	-0.691463	-0.424215	2.4454
Hap1	Gene	76	0	0	0	0	0	1.31365	-0.442033	0.473431	-2.24775	-0.762779	-0.410548	0.182231	0.22012	0.252177	-0.0706627	-0.266545	0.0833881	-0.52388	0.120131	-0.632013	0.0706627	1.05449	0.936516	0.114363	1.949	0.916586	0.575495	0.675291	0.22012	0.450042	0.0245668	0.891666	-0.496519	0.0943392	1.15666	1.91575	0.706836	1.00477	0.71286	-0.645309	-0.0265353	0.568004	0.630939	-0.140796	0.0706627	-0.342056	1.48708
Prf1	Gene	77	0	0	0	0	0	0.713713	-1.09052	0.0103635	0.82011	-0.0103635	0.217392	0.0365121	-1.09052	-0.0797219	-0.533067	-0.0797219	0.0103635	0.517079	-0.788832	0.467065	-0.205735	-0.629896	-1.09052	-0.138598	3.64499	1.93313	-0.250779	0.699113	0.479801	0.906861	-0.228257	-0.334291	0.0783389	0.0365121	1.3964	1.60406	1.17981	0.592425	0.779429	-0.788832	-0.709364	-0.788832	0.318241	0.217392	-0.0797219	0.217392	0.952088
Cd8a	Gene	78	0	0	0	0	0	-1.3213	0.110356	-0.22784	-0.604281	0.110356	0.13806	-0.358634	-0.0695835	0.177245	0.0818349	0.13806	0.168717	-0.430952	-0.0576731	0.0576731	-1.22344	-0.0323827	-0.089456	-0.943215	3.10011	2.30968	-0.253186	0.0743631	0.00827394	0.13806	0.0743631	-0.368054	-0.089456	0.422338	0.625784	1.56095	1.34093	0.704727	-0.613253	-0.758036	-1.06657	-1.15255	-0.22784	-0.0695835	-0.089456	-0.192076	0.973589
Fos	Gene	79	1	0	1	0	0	-0.379932	-2.46605	-0.592426	-0.0559435	0.502145	0.791347	0.1979	0.250882	0.0559435	-1.54901	-0.140651	-1.6999	-0.424729	0.692465	0.250882	0.294698	-0.918638	-1.04637	-2.30245	1.73768	1.46842	2.73419	1.452	-0.104262	0.519708	-0.12087	-0.628776	-0.132982	-0.1669	2.24822	1.79518	1.60729	0.66716	-1.53808	0.217149	-0.782445	-0.190594	-1.06188	-1.56737	-1.25936	-1.04287	3.56806
Avp	Gene	80	-1	0	0	0	0	4.81602	-1.11987	3.87037	0.147334	-0.171731	-0.110931	0.882736	-0.662138	-0.92621	-0.367038	0.161285	-1.02304	-0.367038	0.110931	0.194542	0.689837	5.25486	3.23455	4.50021	1.21854	1.08661	0.794971	-1.58049	0.30624	2.25866	-1.42965	4.0668	0.728727	3.39075	-0.875236	3.32762	2.74719	-1.11987	4.69072	3.06476	0.594711	5.18215	5.26438	-0.718228	-0.338122	-1.11987	-0.367038
Prl	Gene	81	0	0	0	0	0	0.76912	0.0243156	-0.733425	-0.278885	2.618	-0.172851	-0.653958	-0.653958	-0.0243156	3.06401	-0.0243156	0.608091	0.17834	1.22838	-0.57449	3.25258	1.17284	0.818621	3.62333	4.00891	0.522471	-0.88427	0.0243156	-1.03512	0.547943	0.272799	4.79701	0.955261	0.0919183	-0.733425	-0.653958	-0.0537536	-0.172851	0.590288	0.0243156	0.0450427	0.295108	7.43788	0.402993	0.402993	0.692711	1.17284
Slc6a3	Gene	82	-1	0	0	0	0	0.786255	-0.748119	-1.11772	-0.82519	-0.216257	-1.02326	3.83666	3.77265	3.13102	2.8332	0.0676783	-0.477441	-0.723577	-0.0676783	0.181109	2.10452	3.79333	3.00325	2.84335	0.467855	1.24821	-1.14664	-0.805821	-1.87055	-0.603351	-0.429075	3.03223	1.34852	-0.380914	-0.185151	0.181109	-1.34982	2.05425	3.02691	-1.53319	3.27528	3.5367	-0.308566	1.75058	-0.541542	-0.437605	-0.505327
Drd2	Gene	83	0	0	0	0	0	1.95062	0.57191	2.1799	0.182404	-0.389486	-0.163341	-0.264791	-0.156777	-0.594428	1.05985	-0.24241	-0.89369	0.11729	-0.11729	2.18813	1.69242	-0.417964	1.36854	-0.728944	-0.811326	-1.69477	-0.998685	0.605892	1.40183	0.0730776	1.81172	0.39688	-1.35657	1.31607	-2.10555	-1.20599	0.67979	-1.39257	-0.272562	-1.08402	-0.465018	1.15163	1.5574	-0.884753	1.35711	-0.032848	-1.61742
Adcy5	Gene	84	0	0	0	0	0	1.19971	-0.083906	1.4381	0.18118	-0.131098	0.0380263	-0.083906	-0.171268	-0.165903	0.756423	-0.192341	-0.313415	-0.0380263	0.320646	1.54545	1.1957	-0.447416	0.933383	-0.496133	-0.780738	-1.1556	-0.981005	-0.0610868	0.33821	-0.165903	1.20373	0.247266	-0.658448	0.776833	-2.17924	-0.743157	0.275414	-1.11588	-0.0173965	-0.722628	0.218238	0.967411	1.23206	-0.430371	1.03111	0.0542711	-1.68254
Drd1	Gene	85	0	0	0	0	0	2.30739	-0.239397	2.12885	0.390657	-0.17978	-0.523372	-1.01927	-0.189183	-0.637209	1.24543	-1.90217	-0.699446	0.17978	0.56574	2.19182	1.80245	-0.849674	1.21029	-1.77107	0.019156	-3.3537	0.467518	1.65834	1.75047	0.69286	1.44658	0.544012	-1.6486	1.64342	-1.92734	-0.624867	1.07044	-1.56231	0.019156	-0.674788	-0.93743	0.961267	1.73742	-1.86158	1.28227	0.109045	-1.30303
Cd4	Gene	86	0	0	0	0	0	0.971175	-0.0410976	1.86562	0.177322	0.0410976	-0.873646	-1.22059	-1.49535	-0.909293	1.12854	-1.46057	-2.09174	-0.0563351	0.262663	1.82035	1.27755	-0.804249	0.302734	-1.14873	-0.274742	-0.864227	0.560606	1.29585	1.7115	0.616286	1.46504	-0.364798	-1.0424	0.955848	-1.74833	-1.0591	1.2456	-1.55585	-0.571105	-0.650992	-1.76653	0.669498	1.12854	-1.32748	1.16271	0.483114	-1.41534
Adora2a	Gene	87	0	0	0	0	0	1.71091	0.213312	1.96349	-0.0953048	-1.05046	-0.825113	-1.88626	-0.453539	-1.31705	1.0366	-2.88649	-2.73311	0.0953048	0.580657	2.02639	1.59542	-2.68573	0.559248	-1.98914	-0.0145191	-2.45742	0.18514	1.12065	1.39687	-0.408809	1.66691	0.0208118	-2.87983	1.33454	-2.33903	-1.31705	0.65988	-2.6309	-0.767581	-2.1654	-1.41899	0.84494	1.54296	-2.29135	1.26466	-0.746791	-1.0616
Ptgs2	Gene	88	0	0	0	0	0	-1.42576	-1.99489	-0.84369	-0.499957	-0.117505	-0.0119168	0.385327	0.629086	0.323311	0.275756	-0.680822	0.370472	0.365663	0.847542	0.0119168	-0.0884321	-0.736436	-0.308413	-0.528	0.258185	-0.226661	0.187742	0.752395	1.15219	0.677013	-0.439132	-0.450937	-0.117505	-1.41639	0.677013	0.346375	0.2966	1.18451	0.449643	-0.0169912	0.0119168	-0.142417	0.401674	-0.955275	-0.0169912	0.487098	1.12325
Hgf	Gene	89	0	0	0	0	0	-0.613879	-1.24076	-0.972949	-0.356008	-0.031813	-0.106695	0.191996	-0.0696107	0.372744	0.458881	-1.0264	0.141203	0.031813	0.522995	0.108936	0.638627	-0.256352	-0.181272	-1.95901	0.322779	-1.2881	0.0108608	0.983519	0.341308	0.124157	-0.0782425	-0.443757	-0.310465	-0.921128	0.579554	0.503464	0.185054	0.619963	0.919148	-0.475983	0.054561	-0.209165	-0.0934941	-0.265588	0.38572	0.596676	0.054561
Il6	Gene	90	1	0	0	0	0	-1.08761	-1.28597	-1.07273	0.19244	0.0461525	-0.0461525	-0.311056	-0.163607	0.150126	0.0688137	-1.0012	-0.682862	0.124111	0.490668	0.364429	0.576569	-0.897717	-0.72347	-1.22086	-0.259547	-0.862087	0.958687	0.876506	1.02528	0.667939	0.333955	-0.893447	-0.797368	-0.655469	0.613273	0.22295	0.154142	0.0849699	0.0198268	-0.194123	-1.01802	-0.0247775	0.257356	-0.41391	-0.198481	-0.132271	1.04183
Npas4	Gene	91	0	0	0	0	0	0.578675	-2.40707	0.135196	-0.103508	-0.138788	0.967155	0.00415684	-0.103508	-0.00415684	-0.135309	0.55808	-0.449555	-0.151711	0.731457	0.127433	0.257925	-0.50887	-0.761294	-1.41715	0.275274	-1.49083	1.53668	-0.312345	-0.623655	-0.318098	-0.169715	-0.613726	-0.367352	-0.921081	-0.0282365	0.425418	0.123503	0.521463	-1.43427	-0.250439	-0.210197	0.355417	-0.220561	-1.27535	-0.806575	-0.648251	1.54514
Egr1	Gene	92	1	0	1	0	0	-0.535328	-2.29467	-0.795826	0.0872633	-0.0794299	0.189411	0.166796	0	0	-0.35709	-0.763769	-1.1	0.0385429	0.629361	0.604381	0.439883	-1.71624	-0.833715	-1.89952	-0.022458	-0.147521	0.4296	-0.0444692	-0.253619	-0.487058	0.140712	-0.876729	-0.590327	-1.07197	0.395386	0.126407	0.103902	0.166796	-1.6354	-0.4307	-0.779395	-0.33338	-0.770619	-1.37075	-0.866364	-0.795826	1.94622
Islr2	Gene	93	0	0	0	0	0	-0.230406	-2.20693	-0.502279	-0.393611	-0.0329978	-0.571461	0.251854	0.0713792	0.236805	0.0329978	-0.746964	-0.191584	0.334792	0.616778	0.386639	0.176953	-0.560907	0.612878	-0.452959	-0.345096	-3.13822	-0.176357	0.834671	0.180924	1.12003	-0.16042	-0.452959	-0.631653	-0.678458	-1.51777	-0.257664	0.401408	-0.257664	0.0184174	-0.0879382	0.288811	0.391794	0.828265	-0.648986	-0.209286	0.743063	-1.14639
Vip	Gene	94	0	0	0	0	0	-0.573543	-2.41673	-1.47892	0.0144974	-0.0624527	-0.257375	-0.0525422	-0.0144974	0.15972	0.0713169	-0.717083	0.0968207	0.100618	0.531924	0.0786052	0.243374	-0.323705	-0.495046	-1.38217	-0.163251	-3.96925	-1.06142	0.421846	-0.183479	0.446443	-0.0181576	-0.684762	-0.770828	-0.960682	-0.558927	0.15972	-0.145858	0.708909	0.0968207	-0.0303695	-0.210844	0.0968207	0.362645	-0.704719	-0.319463	0.661668	-0.684762
Gucy1b3	Gene	95	0	0	0	0	0	0.301997	-0.605818	0.00478015	-0.0443169	-0.0814798	-0.00478015	-0.0736867	0.045709	0.201879	0.152373	-0.29141	-0.0983949	-0.0615607	0.211145	0.524788	0.647912	-0.332292	0.0285348	-0.954416	0.0285348	-0.946616	-0.806937	0.0687602	-0.0983949	0.534808	0.287946	-0.217642	-0.383394	-0.0508052	-1.00217	-0.129154	-0.0544154	0.132211	0.181659	-0.0544154	-0.262519	0.381035	0.603697	0.0206524	-0.00478015	0.152373	-1.60029
Ap1s1	Gene	96	0	0	0	0	0	0.0494961	-0.667694	-0.0784176	-0.402747	-0.0494961	-0.197892	0.0915023	0.408728	-0.0707541	0.18261	-0.500888	-0.327013	0.0563192	0.262428	0.681135	0.487328	-0.0598587	0.130452	-1.05783	0.0425658	-0.660082	-0.797115	0.130452	-0.149101	0.130452	0.109125	-0.165858	-0.370197	-0.0528143	-1.21027	0.109125	0.0460288	-0.402747	-0.0528143	-0.105562	-0.111636	0.653116	0.617071	-0.131201	-0.105562	-0.0295958	-1.14973
Rasgrp1	Gene	97	0	0	0	0	0	-0.0397666	-1.86627	-0.0314472	-0.428712	-0.146525	-0.0968063	0.101936	0.0314472	0.425656	0.200975	-0.535543	-0.0855548	0.21129	0.294251	0.448409	0.37924	-0.527765	-0.0968063	-0.535543	0.172145	-1.53026	-0.64925	0.101936	0.0314472	0.148076	0.448409	-0.202467	-0.179818	-0.546257	-0.817336	-0.343315	-0.444459	0.236762	0.35659	-0.224965	0.0801816	-0.0196369	0.2481	-0.438435	0.325818	-0.00894215	-0.832483
Syt1	Gene	98	0	0	0	0	0	-0.766872	-1.23313	-0.438163	-0.438163	-0.0977004	-0.0597536	0.112899	0.126127	0.3566	0.177359	-0.51365	0.0776519	-0.0597536	0.0597536	0.38203	0.280966	-0.241107	-0.00782914	-0.575978	-0.194691	-1.54773	-0.639984	0.0982437	-0.151315	0.242764	0.177359	-0.194691	-0.217357	-0.48427	-0.688739	-0.194691	-0.383585	0.280966	0.38203	-0.0722251	0.0233525	0.419128	0.399882	-0.263757	0.0597536	0.112899	-0.629289
Kcnb1	Gene	99	0	0	0	0	0	-0.529394	-1.3592	-0.294682	-0.239457	-0.298587	0.0924105	0.0328034	-0.217778	0.354335	0.310173	-0.217778	0.141388	0.0368595	-0.0328034	0.584735	0.259537	-0.62475	0.0924105	-0.869298	-0.778169	-2.34198	-0.729461	0.336867	-0.217778	0.0537897	0.433209	-0.155319	-0.338024	-0.616206	-1.37471	-0.804972	-0.417087	0.200398	0.10002	0.069477	-0.0806101	0.0846106	0.271621	-0.315564	0.141388	0.321022	-1.11858
Gabra4	Gene	100	0	0	0	0	0	0.711656	-0.993497	0.335507	-0.453593	-0.365236	-0.486835	-0.033272	0.111753	0.168008	0.309059	-0.875942	-0.0899853	-0.106507	0.0476949	0.335507	0.033272	-0.163933	0.197501	-0.196795	-0.825319	-1.70023	-1.07213	0.153949	-0.00470474	-0.00906359	-0.0454695	0.138802	0.0401106	-0.470633	-0.796082	-0.651339	-0.626065	-0.350572	0.315613	-0.20068	-0.185787	0.245609	0.163948	-0.833431	0.197501	0.033272	-1.23522
Plcb1	Gene	101	0	0	0	0	0	0.396604	-0.823181	-0.0763891	-0.234578	-0.298373	-0.180023	-0.224707	-0.298373	0.0893106	0.125124	-0.393493	0.0763891	0.0893106	0.167519	0.227126	0.146878	-0.438795	-0.234578	-0.728842	-0.405542	-1.98993	-0.689596	-0.121549	0.099004	-0.029697	0.1367	-0.252232	-0.482823	-0.27925	-0.979208	-0.561423	-0.344027	0.237695	0.167519	-0.414531	-0.121549	-0.189767	-0.00314403	-0.505121	0.237695	-0.134877	-0.772394
Prkca	Gene	102	0	0	0	0	0	-0.44691	-0.948026	-0.267371	-0.0780852	-0.174599	0.186906	-0.18182	-0.161841	0.639195	0.252451	-0.244102	0.0780852	0.299498	0.21117	0.21117	0.596004	-0.314065	0.0416192	-0.40999	-0.119014	-1.76283	-1.30445	-0.419036	-0.0379863	0.354892	0.435933	-0.588339	-0.33107	-0.305348	-0.939301	-0.613681	-0.578087	0.479903	0.524117	-0.0741485	-0.0741485	-0.209636	0.158109	0.0416192	0.0416192	-0.0460894	-0.819464
Epha5	Gene	103	0	0	0	0	0	-0.308289	-1.37659	-0.159408	-0.643558	-0.419085	-0.264409	0.343773	0.390211	0.539934	0.0570094	-0.087684	0.502011	0.149312	0.528603	-0.0570094	0.408673	0.349798	0.0289436	-0.597058	0.0503797	-1.86059	-1.40728	-0.597058	-0.311301	0.0796037	0.0939484	0.25269	-0.326217	-0.319985	-0.745234	-0.319985	-0.658507	0.573453	0.608414	-0.553874	0.23071	0.0434415	0.175454	-0.228522	0.241975	-0.332422	-0.986979
Grin2b	Gene	104	0	0	0	0	0	0.0198888	-2.13875	-0.242193	-0.331248	-0.487829	-0.431934	0.0940841	-0.0198888	0.281342	0.295101	-0.476253	0.452218	0.333302	0.452218	-0.0198888	0.0258579	-0.196833	-0.154473	-0.476253	-0.664817	-2.82683	-0.576953	-0.27376	-0.142355	-0.319911	-0.419935	-0.131012	-0.599458	-0.865184	-0.636402	-0.361878	-0.854232	0.211319	0.229695	-0.78279	0.211319	-0.487829	-0.252123	-1.22696	-0.0453641	-0.154473	0.0318271
Grm5	Gene	105	0	0	0	0	0	-0.0289202	-1.6129	0.00582065	-1.14322	-0.433054	-0.676438	-0.00582065	-0.0420739	0.166253	0.159983	-0.501105	0.336511	0.0839921	0.191399	0.159983	0.0751462	0.0433188	-0.0254133	-0.961587	-0.455087	-2.27303	-1.43818	-0.488126	-0.249992	-0.364191	-0.202957	-0.214248	-0.75753	-0.300672	-0.997072	-0.379045	-0.86753	-0.0762149	0.0366072	-0.634329	0.0751462	-0.0871103	0.178502	-0.86753	0.166253	-0.426142	-0.563106
Epha4	Gene	106	0	0	0	0	0	0.0661319	-1.45982	-0.419163	-0.690447	-0.0590655	-0.561575	-0.075435	0.114087	0.252228	0.0590655	-0.289156	0.189408	0.360866	0.278953	0.102547	-0.259154	-0.449184	-0.237759	-0.280811	-1.63341	-2.20514	-1.60858	-0.314059	-0.394122	-0.0917733	-0.473421	-0.685725	-0.211909	-1.18303	-1.18303	-0.977554	-0.487635	-0.350027	-0.304203	-0.14266	0.117748	-0.473421	0.0590655	-1.02303	-0.40354	-0.0385624	-1.03216
Homer1	Gene	107	0	0	0	0	0	-0.561479	-1.57277	-0.513743	0.0429008	0.0265468	-0.196074	-0.258969	0.048735	-0.0265468	0.0429008	-0.820079	-0.374047	0.452579	0.470477	0.570185	0.491069	-1.08705	-0.883194	-1.48948	-0.740055	-1.59428	-0.598666	-0.0453377	-0.258969	-0.329707	0.0092407	-0.636134	-0.607081	-0.686994	-0.849929	-0.734013	-0.457359	-0.14734	-0.703526	-0.598666	-0.625544	-0.362871	-0.389671	-1.05533	-0.14734	-0.602873	0.348857
Dlgap1	Gene	108	0	0	-1	0	0	-1.94894	-0.398748	-0.531608	-0.462416	0.0067155	0.162909	-0.192968	0.0108884	0.189985	0.182492	-0.369274	-0.0264287	-0.0067155	0.318984	0.249241	0.132578	-0.457234	-0.0067155	-0.219134	-0.882946	-1.20021	-0.614389	-0.47283	-0.359164	0.14129	0.123039	-0.550083	-0.0182914	-0.447262	-0.745141	-0.457234	-0.409786	0.264529	0.212852	0.220521	0.118862	0.0628708	0.378085	0.159693	0.331638	0.464922	-1.14079
Grin2a	Gene	109	0	0	0	0	0	-1.3125	-0.794682	-0.565887	-0.413473	0.0327281	-0.0327281	-0.139379	-0.0719809	0.0669282	0.0920654	-0.345126	0.164431	0.262144	0.149811	0.214456	0.0582039	-0.428674	-0.37437	-0.404984	-1.20874	-1.62217	-0.886052	0.157352	-0.271516	-0.151467	0.0192101	-0.409229	-0.119732	-0.753146	-1.13782	-0.581944	-0.127844	-0.227889	0.0582039	0.0290576	0.291582	-0.275254	0.271576	-0.441086	0.0625661	0.306273	-0.946454
Cd34	Gene	110	0	0	0	0	0	-2.09843	-1.63869	-1.45057	0.187942	0.115654	-0.201271	-0.0076346	-0.201271	0.115654	0.0076346	-0.321782	0.0499569	0.334129	0.458144	0.405283	-0.063588	-0.516623	-0.469664	-0.759256	-0.821934	-1.04216	-1.27645	0.0570359	0.0826154	0.391647	-0.0950078	-1.05778	-0.213831	-1.3401	-0.759256	-0.79338	-0.60201	0.310496	-0.445894	0.28127	-0.266657	0.137687	0.254763	-0.442304	-1.01908	0.426891	-0.910789
Ipcef1	Gene	111	0	0	0	0	0	-1.24014	-0.136526	-0.699624	0.321382	0.244207	0.425632	-0.408898	-0.251077	0.25145	0.122036	-0.598463	-0.106178	-0.14463	0.106178	0.168132	0.125073	-1.03818	-0.7071	-0.456257	-0.876162	-1.26932	-0.340303	-0.668166	-0.0996215	-0.0355589	0.173813	-0.848901	-0.0659498	-0.0355589	-0.763017	-1.00179	-0.609547	0.33402	0.0193905	0.399912	-0.609547	-0.484679	-0.257334	0.207954	0.0987639	0.0646927	-2.57928
Npy	Gene	112	0	0	0	0	0	-0.822971	-1.45345	-0.798533	-0.0218939	0.0218939	0.0513448	-0.195671	-0.261657	0.207816	0.160226	-0.895331	-0.663806	0.263401	0.569321	0.540524	0.7191	-1.07509	-0.466463	-1.50987	-0.552601	-2.40862	-0.775282	0.550518	0.0326052	0.14709	0.344429	-0.876082	-0.809232	-0.834056	-1.84548	-0.332233	-0.124773	-0.148636	-0.446784	-0.446784	-0.775282	-0.0404527	0.263401	-0.336285	-0.371821	-0.124773	-2.23961
Snca	Gene	113	0	0	0	0	0	-0.140373	-1.6417	-0.771433	-0.209465	-0.0926821	-0.317075	0.00825855	0.240604	0.270018	0.227132	-0.671203	-0.00825855	0.247359	0.661603	0.198518	0.227132	-0.029586	-0.0823917	-0.978569	-0.685461	-2.72088	-2.1943	-1.09356	-0.407941	-0.273619	-0.191525	-0.460139	-0.868571	-0.505154	-2.00576	-0.685461	-0.613725	-0.30769	0.0407635	-0.541458	-0.0996081	0.0561477	0.31886	-0.623459	-0.176259	-0.280691	-1.50455
Cx3cl1	Gene	114	0	0	0	0	0	-0.411543	-1.83818	-0.510582	-0.265784	0	-0.276731	0.151934	0.085481	0	0.200371	-0.803258	-0.342096	0.106073	0.267194	0.592274	0.542579	-0.558456	-0.24134	-1.28319	-0.464442	-1.84189	-1.48843	-0.632155	-0.440372	-0.330427	0.288795	-0.581071	-0.660604	-0.809121	-1.86125	-0.632155	-0.803258	-0.352481	-0.581071	-0.419765	-0.476441	0.106073	-0.143486	-0.720083	-0.52076	-0.687157	-1.40217
Cck	Gene	115	0	0	0	0	0	-1.25627	-2.16295	-1.47831	-0.310272	0.189905	-0.1755	0.0440094	0.238639	0.269916	0.174744	-0.834458	-0.447907	-0.0440094	0.260394	0.351211	0.320815	-0.64888	-0.310272	-1.4992	-0.658879	-2.38323	-1.75562	-0.407591	-0.779556	-0.0080332	-0.0898405	-0.82625	-0.503768	-1.25938	-1.99057	-0.527731	-0.594207	-0.579395	-0.503768	-0.192654	-0.325279	0.294534	0.0963134	-0.740661	-0.607444	-0.149328	-1.45149
Dgkb	Gene	116	0	0	0	0	0	0.746948	-1.15356	0.438825	-0.639817	-0.627539	-0.351843	-0.330425	-0.0888891	0.143596	0.32042	-0.868031	-0.112995	0.0888891	0.261946	0.467274	0.554028	-0.221718	-0.112995	-1.3253	-0.751612	-2.85106	-2.20585	-1.36032	0.0031746	-0.199277	0.379346	0.0581988	-0.868031	0.0484762	-1.67004	-0.876016	-0.909914	0.227282	0.401356	-0.959828	-0.238766	0.0364274	0.189738	-0.444264	0.424767	-0.751612	-1.6273
Grm2	Gene	117	0	0	0	0	0	-0.621853	-0.813758	-0.860472	-0.235013	0.470914	0.209351	0.356373	-0.145713	0.455074	0.0119377	-0.246881	-0.0119377	0.193542	0.504265	-0.0634191	0.424941	0.264269	-0.230944	-0.0456748	-1.01189	-2.67861	-2.01663	-0.964491	-0.415619	0.499434	0.149247	-0.300929	-0.0375256	-1.34005	-2.19876	-1.63991	-0.944365	0.302425	0.155253	0.0742774	0.166282	0.0658419	0.0742774	0.0804206	-0.0897214	0.404095	-2.48008
Cx3cr1	Gene	118	0	0	0	0	0	-0.220897	-0.708375	-0.064549	-0.311527	-0.429056	-0.325286	0	0.07695	0.0601042	0.193572	-0.234792	0	0.0907187	0.250701	0.098547	0.254848	0.13377	-0.0970502	-0.58907	-2.03914	-2.99522	-1.94923	-1.98697	-0.477435	-0.7711	0.159273	0.163071	-0.50167	-0.376122	-2.9393	-2.47749	-1.5424	-0.29496	-0.144979	-0.307709	0.044295	0.00600583	-0.0834052	-0.443023	-0.100798	-0.708375	-3.22321
Nr4a2	Gene	119	-1	0	0	0	0	-1.53574	-1.38825	-0.674078	-0.566085	0.0833466	-0.0468517	0.624033	0.295139	0.645511	0.0468517	-0.890296	0.469357	0.197546	0.841056	-0.135533	-0.529835	0.347215	-0.319134	-1.06204	-1.5589	-3.10155	-2.24284	-1.99635	-0.613678	-2.03698	-0.566085	-0.15946	-0.465286	-0.420991	-2.2891	-2.49303	-1.93087	-0.420991	-0.324228	-0.666639	0.541456	-0.695902	-0.681827	-1.71444	0.580153	-0.586313	-1.89682
Stx1a	Gene	120	0	0	0	0	0	-0.88069	-2.96197	-1.24628	0.0353856	-0.220706	-0.209951	0.273314	-0.0353856	0.159287	0.196856	-0.811448	-0.187841	0.151555	0.689353	0.488766	0.180313	-0.682995	-0.464242	-1.73192	-1.70159	-4.08613	-1.85361	-0.974653	-0.279453	0.0643666	-0.203462	-0.532789	-0.796499	-1.09319	-2.6844	-1.15648	-0.719651	-0.58218	-0.425979	-0.409397	-0.388859	0.332811	0.327505	-0.818533	-0.626667	0.0852286	-2.28125
Tbr1	Gene	121	0	0	0	0	0	-1.34796	-3.32234	-1.24456	-0.252802	-0.0115119	-0.206191	0.0115119	-0.21949	0.112496	0.369085	-0.409515	0.0452713	0.0961578	0.281814	0.731539	0.116754	-1.08185	-0.342691	-1.39268	-2.08735	-5.18161	-2.17958	-0.350605	-0.261253	0.193792	0.137207	-1.15108	-0.653851	-1.29928	-2.50803	-1.17245	-0.561002	-0.445505	-0.445505	-0.268375	-0.122059	0.403728	0.583816	-0.937592	-0.359318	0.323104	-2.96915
Egr2	Gene	122	0	0	0	0	0	0.178465	-1.85868	-1.44124	-0.789928	-0.15503	0.10567	0.0752912	0.236691	0.35015	-0.840659	-1.16516	-1.37327	-0.0752912	0.578344	0.816266	0.469958	-1.40908	-2.23103	-1.87308	-0.377723	-1.41761	-0.935722	-1.04769	-0.562587	-1.18071	-1.07382	-1.02133	-1.00197	-1.20283	-0.127974	-1.04769	-0.772008	-0.496294	-2.75373	-0.64408	-1.06076	-0.951645	-0.943684	-2.6569	-1.37327	-2.27607	0.846373
Arc	Gene	123	0	0	0	0	0	-0.939036	-2.59104	-1.42168	-0.504151	0.0956417	0.0956417	0.0663789	0.0244874	-0.0244874	-1.3518	-0.536768	-1.50443	0.0304619	0.630813	0.831124	0.102763	-1.64974	-1.43292	-2.31847	-2.9409	-3.08398	-0.911651	-1.19365	-1.18983	-1.43589	-0.110763	-1.18983	-0.583027	-1.50983	-2.31847	-1.76021	-1.8635	-0.576298	-2.62527	-0.0620214	-0.783578	-0.627277	-1.41168	-1.85983	-1.56201	-1.59912	0.312196
Dcx	Gene	124	0	0	0	0	0	1.16856	-0.942378	-0.131467	-0.541413	-0.602925	0.498812	-0.301544	-0.220225	1.18689	0.478359	-0.235756	0.502945	0.0265979	0.145996	-0.0265979	1.0444	0.199509	0.100352	-0.435035	1.12456	-0.920507	-0.4223	0.29469	0.119193	1.0341	1.07484	0.286074	-0.562064	-0.282561	0.26038	0.70026	0.134303	1.8648	1.6581	-0.523614	-0.0066415	-0.199397	0.245334	0.876058	0.718487	0.26038	0.26038
Nmb	Gene	125	0	0	0	0	0	-0.291228	0.201899	0.0549851	-0.584356	-0.253249	1.00609	-0.476406	-0.0821777	1.39533	-0.0549851	0.169826	0.428849	-0.277988	0.0998655	-0.0821777	1.72801	-0.115674	-0.415967	0.394102	0.644177	0.0795711	0.209192	0.237307	-0.230231	1.00107	1.09167	0.120806	0.0307057	0.0927627	-0.253249	0.0795711	0.0307057	1.35288	0.752871	-0.035676	-0.245774	-0.201748	-0.319263	1.33841	0.66959	0.120806	0.399832
Apaf1	Gene	126	0	0	0	0	0	-0.23576	-0.0815963	-0.0815963	-0.382503	0.285438	-0.076695	0.433005	0.888333	0.612754	0.433005	-0.373937	0.794085	0.076695	0.8979	-0.438969	-0.301681	0.863255	0.752747	0.185392	1.08436	-0.786165	0.364265	-0.328058	0.390928	0.143642	-0.402724	0.335599	-0.115989	-0.373937	0.961399	0.690881	0.395421	0.127232	1.09351	-0.13816	0.790355	-0.0100647	0.82837	-0.197509	0.951997	1.14371	1.48719
C4a	Gene	127	0	0	0	0	0	0.179003	-0.0535857	-0.0236223	-0.281178	-0.0236223	0.0236223	0.243253	-0.123639	0.214314	0.282596	-0.0446968	0.0982684	-0.0535857	0.510466	0.0236223	-0.580707	0.00551194	0.234018	-0.114274	0.318333	0.0982684	0.460488	0.412731	0.531418	-0.281178	-0.123639	0.290441	-0.132542	-0.327085	0.467792	0.460488	-0.205408	0.655043	0.308645	0.399491	0.0145671	0.206795	-0.00296236	0.274752	0.17084	0.0661056	1.78239
Fn1	Gene	128	0	0	0	0	0	-0.15772	-0.615457	-0.103671	0.147478	-0.0836653	-0.136599	0.539012	-0.247096	0.45173	-0.204018	-0.312211	0.0836653	0.298463	0.266264	0.134552	0.0836653	0.245669	0.0975351	-0.391108	0.914897	-0.0458486	0.886833	0.900952	0.127993	-0.128506	0.365452	-0.300455	-0.308254	-0.143672	0.629701	-0.0458486	-0.624755	0.678152	0.56327	-0.27241	0.849611	0.253611	-0.0918026	0.0396886	0.292457	0.121229	1.92188
Eng	Gene	129	0	0	0	0	0	-0.180293	-0.258211	-0.176023	0.821123	-0.170642	0.00604603	0.444669	-0.312792	-0.00604603	0.161617	-0.219841	0.129376	0.47418	0.328151	0.273802	-0.294138	-0.277893	-0.463262	-0.209366	0.698942	-0.0625984	0.0502893	0.676989	-0.324183	-0.903625	-0.0567499	-0.016991	-0.138342	-0.176023	0.379047	0.440017	-0.251608	0.0402472	-0.016991	-0.324183	0.266729	0.379047	0.243305	-0.450924	0.166323	0.0958811	1.23359
Rapgef2	Gene	130	0	0	0	0	0	-0.0137359	-0.573248	-0.136243	-0.088086	-0.103041	-0.171772	0.0137359	0.0747369	0.0639777	0.0250181	-0.257169	0.109399	-0.0191967	0.319619	0.036194	0.157254	-0.00827524	0.20299	0.00505227	0.585081	-0.266892	0.747921	0.771381	0.408305	0.465794	-0.0981057	-0.208016	-0.27894	-0.237069	0.408305	0.441966	0.364296	0.225605	0.23866	-0.088086	0.0502121	0.0859884	0.319619	-0.28793	-0.088086	0.319619	1.03465
Actn1	Gene	131	0	0	0	0	0	0.0927735	-0.71309	0.156927	0.0493171	-0.36717	-0.334338	-0.189016	-0.21105	-0.0493171	0.249858	-0.449302	-0.105612	0.0649437	0.397532	0.374651	0.0927735	-0.397699	0.128324	-0.57752	0.60071	-0.875184	0.49011	0.927024	0.253962	0.0134001	0.181503	-0.0493171	-0.524594	-0.215346	0.149264	0.241061	0.258066	-0.290692	0.0208163	-0.383806	-0.150621	0.0134001	0.27371	-0.769007	0.340231	0.383242	0.951077
Ncl	Gene	132	0	0	0	0	0	-0.169163	0.875389	0.258154	-0.122315	0.180215	0.422071	-0.0070442	-0.209872	0.147961	0.0070442	0.159987	0.206043	-0.200352	-0.16201	-0.308057	-0.115115	0.151888	0.0282447	0.796394	0.238196	1.18128	1.51701	1.00513	0.458191	0.325308	0.0282447	0.0503972	0.458191	0.317428	1.46756	0.116549	0.903453	0.371732	0.321368	0.37956	0.341117	-0.0442727	0.332629	0.482444	0.689531	0.770236	1.54706
Hif1a	Gene	133	0	0	0	0	0	-0.128908	0.900648	0.27291	0.555408	0.283831	0.328301	-0.0788025	-0.0753478	0.0349376	-0.0349376	0.155864	0.297159	-0.0428412	-0.0901427	-0.274203	-0.115896	0.305843	0.129692	0.84289	1.27654	1.41482	1.24298	0.586227	0.469013	0.278371	-0.11215	0.139458	0.495097	0.586227	1.48388	0.645834	0.635795	0.261183	0.328301	0.479936	0.139458	-0.0200866	0.0840906	0.517712	0.356084	0.479936	1.61875
Ncf1	Gene	134	1	1	1	0	0	0.534492	-0.262153	-0.0411822	-0.104685	0.180591	-0.24091	0.527912	0.305841	0.0411822	0.169607	-0.23151	-0.0957646	-0.338343	0.233269	-0.146177	0.314004	-0.019345	0.233269	-0.116789	1.01384	0.541112	1.44849	0.957385	1.05724	1.04028	0.556364	-0.323105	0.0814154	-0.137535	1.41461	0.417597	0.469459	1.09931	0.491208	-0.050119	0.278598	0.425442	0.469459	0.213141	-0.183525	0.572471	1.7109
Rela	Gene	135	0	0	1	0	0	-0.131367	0.186133	-0.131367	0.54943	0.159165	0.0615596	0.163828	-0.322283	-0.125619	-0.0741628	0.209557	-0.0904764	0.0226097	-0.0226097	-0.16095	0.0791457	0.0279273	0.0279273	0.554813	0.658819	0.754713	1.32819	1.17249	0.72328	0.635474	-0.147025	-0.422295	0.12161	0.327788	0.9451	0.958217	0.883202	0.30061	0.168492	-0.104817	0.0333183	-0.357772	-0.0169246	0.147567	-0.180901	0.513449	1.67482
Ltbr	Gene	136	1	0	1	0	0	-0.242338	0.224618	0.218715	0.596253	0.141652	0.0795951	-0.211835	0.00609576	-0.359234	-0.359234	0.0795951	-0.342287	-0.0590316	-0.00609576	-0.333184	0.205199	-0.189114	-0.0249642	0.322484	1.55926	1.42577	1.36812	1.4385	0.72309	0.38077	-0.131364	-0.293278	0.268811	-0.211835	0.806782	1.49142	0.992963	0.503303	0.103875	0.0697016	-0.285623	0.0795951	-0.10299	0.274611	-0.427516	0.192967	1.52509
Col4a1	Gene	137	0	1	1	0	0	-0.105129	-0.546826	-0.0434473	0.2057	-0.199743	-0.0187895	-0.114897	-0.0852661	0.286862	0.294202	-0.0478118	0.197209	0.382469	0.178297	0.053315	0.0187895	0.0433859	0.187187	-0.139534	0.875781	0.711107	0.821732	0.839316	0.694944	0.26219	0.0148288	-0.0521762	-0.374839	-0.330114	0.839316	1.32777	0.515329	0.887649	0.286862	-0.183392	0.39382	0.382469	0.192198	-0.183392	0.221206	0.209733	1.66892
Il6ra	Gene	138	0	0	1	0	0	-0.130037	-0.375558	0.238038	-0.349745	-0.173737	-0.420583	0.479498	-0.0756619	0.0372215	0.0073978	-0.0073978	0.0735603	0.0372215	0.0860868	-0.184485	0.0372215	0.156709	0.176342	0.150593	1.23808	0.87605	0.837871	0.759387	0.176342	0.310968	-0.401607	0.369579	0.144387	-0.0535433	1.17702	0.923879	0.685835	0.369579	-0.0291603	-0.0291603	0.182244	-0.130037	0.38231	-0.477408	-0.109158	0.55388	2.05797
Lmna	Gene	139	0	0	1	0	0	-0.124891	-0.160009	-0.59768	0.20843	-0.00430796	0.017577	0.108745	0.00430796	-0.117737	-0.117737	-0.19003	-0.24563	0.231984	0.123933	0.20843	0.145836	-0.0130199	0.145836	-0.225513	0.93378	0.961148	0.819432	0.97065	-0.228481	0.615656	0.100033	0.0682753	0.0553884	-0.110844	0.183719	0.696498	1.01342	-0.347443	-0.0216567	0	0.0472453	0.265014	0.451876	0.224487	-0.401819	0.680303	1.34659
Fgf2	Gene	140	0	0	0	0	0	0.982433	0.192534	0.148558	0.248824	-0.00512881	-0.0954159	-0.144538	-0.144538	-0.144538	-0.086527	0.38675	0.20177	0.394225	-0.036152	-0.226902	0.00512881	0.248824	-0.0743414	0.480699	0.585015	1.07473	0.597206	0.618233	2.13308	1.11298	-0.0743414	0.183299	0.20177	0.0274205	1.7435	1.47668	1.00881	1.22889	-0.0621558	0.224032	0.0394546	-0.264345	-0.174358	-0.217966	0.0556438	0.348772	1.10102
Il1r1	Gene	141	0	0	1	0	0	0.29478	0.142756	-0.0655481	0.186231	-0.0376816	-0.318042	-0.178576	0.0376816	0.0434803	-0.496902	-0.0872761	0.268308	0.439544	0.170862	-0.132496	-0.698051	-0.280984	-0.516618	0.742806	-0.332318	0.920192	0.991164	0.493476	0.868012	0.708257	-0.347351	-0.318042	0.307122	-0.474119	1.45085	0.21199	0.0643925	0.65846	0.290819	0.155074	0.246077	-0.62405	0.201927	-0.173104	0.106744	0.72247	0.991164
Cast	Gene	142	0	0	0	0	0	-0.0452537	0.309636	-0.0624226	0.531557	0	-0.0670743	0	0.0205686	-0.0717261	0.267575	0.823606	0.520623	0.14569	-0.107491	-0.0717261	-0.197278	0.160671	-0.107491	0.180585	0.827674	1.24822	0.696774	0.273361	-0.0329115	-0.0717261	0.222818	0.559417	0.149723	0.208899	1.17368	0.657066	0.226489	0.440248	0.0253509	-0.0107282	0.49087	-0.149309	-0.399953	0.198146	-0.158296	-0.0624226	1.29858
Katna1	Gene	143	0	0	0	0	0	-0.25548	0.468454	0.0447198	0.261821	0.118019	0.181343	-0.189633	-0.0462829	-0.0106326	0.037953	-0.157877	0.0447198	0.0106326	-0.333853	-0.189633	-0.0586014	-0.0250575	-0.425165	0.0716024	0.839677	0.606365	0.531477	0.477786	0.212314	0.133313	0.0716024	-0.142751	0.221161	0.111892	1.20498	0.477786	-0.353004	0.559769	0.280334	0.118019	-0.239039	-0.323146	-0.211504	-0.108759	0.105765	-0.163675	1.4876
Notch1	Gene	144	0	0	0	0	0	0.130268	0.222201	0.144421	-0.0589401	-0.327498	-0.0496821	-0.0106461	-0.307775	0.0106461	0.0968146	0.118834	0.180409	0.118834	-0.179688	-0.179688	-0.299062	0.0225574	0.164039	0.290612	1.07697	0.642851	0.147701	0.727372	-0.0021025	0.0528379	0.0443538	0.114759	-0.101735	-0.291147	0.412697	0.86276	0.627273	0.420628	0.00171573	-0.216831	0.27608	-0.201259	-0.283464	-0.307775	-0.201259	0.382556	1.28337
P2rx7	Gene	145	0	0	0	0	0	0.241205	0.10832	-0.139385	-0.0788381	-0.182081	0.00455229	0.0406791	-0.061729	-0.0515803	0.0629257	0.0582436	0.277861	-0.0924656	-0.00455229	0.0676078	-0.128096	0.018893	-0.277647	0.142688	1.42021	0.692455	0.283648	0.36831	-0.553458	-0.727383	-0.248402	0.114152	0.0091632	0.114152	0.794934	-0.00455229	0.018893	-0.118444	0.0924448	0.00455229	0.114152	-0.297363	-0.157169	-0.236759	-0.219814	-0.128096	1.66636
Cd9	Gene	146	1	0	1	0	0	0.184396	0.0176929	0.0418891	0.30243	-0.158441	-0.2014	0.0106838	0.0887428	-0.106503	-0.31113	0.188232	-0.344247	-0.0227673	-0.0502143	-0.0106838	0.0450606	0.0720301	-0.257303	-0.186089	1.68724	1.30286	0.888933	0.895487	-0.212828	0.0790823	0.173377	-0.189894	0.133319	0.10442	1.02339	1.10068	0.613146	0.165869	-0.189894	0.0240984	-0.124015	0.10442	-0.124015	0.18056	-0.470839	-0.584796	1.80523
Ddit3	Gene	147	1	0	1	0	0	-0.179545	0.0307543	-0.179545	0.11412	0.0348199	-0.11682	0.0950806	0.118002	-0.0883315	-0.0883315	-0.0307543	-0.259869	0.0619961	-0.281867	0.148532	0.0520024	-0.11682	-0.0630746	-0.292208	1.54944	1.11485	0.97725	0.953842	-0.0262901	0.283846	0.121883	-0.0568926	0.0569993	-0.199676	1.42988	1.06903	0.416217	-0.148622	-0.251835	-0.233874	-0.108013	-0.0218259	0.0145906	0.0762391	-0.0307543	-0.244337	1.76445
Rras	Gene	148	1	0	0	0	0	-0.117322	-0.237246	-0.0435219	0.370718	0.190721	0.137667	-0.0235715	0.289932	-0.151961	-0.177113	-0.0500096	0.0235715	0.22949	0.270512	0.275895	-0.40485	0.109373	-0.311982	-0.311982	1.69857	0.802647	0.948676	0.812415	0.254655	0.46845	-0.439876	-0.0683021	0.114281	-0.230304	0.603872	1.46235	0.827785	-0.0683021	-0.217316	0.209385	-0.0623997	0.0354664	-0.0235715	0.0937528	-0.259895	0.323512	1.4458
Aldh1l1	Gene	149	1	0	1	0	0	0.311756	-0.0553963	-0.0816448	0.184216	0.0553963	-0.180315	0.230641	0.209546	-0.321772	-0.444973	-0.175992	-0.461216	-0.123083	0.0955887	0.109837	0.166533	-0.126958	-0.184386	-0.240011	1.57259	1.21109	0.895023	0.826248	0.18813	0.535284	-0.321772	-0.290608	-0.0588086	-0.0112156	0.691068	1.25555	0.952779	0.109837	-0.499487	0.00617762	-0.240011	-0.175992	-0.188458	0.0925857	-0.461216	-0.0434692	1.30795
Scamp2	Gene	150	0	0	0	0	0	0.700607	0.0449875	-0.211897	-0.00610391	0.0350791	0.254308	-0.0790519	0.107941	-0.14708	-0.102128	-0.18786	0.0350791	-0.299704	0.00610391	0.268191	-0.255811	0.0727342	-0.0403283	-0.255811	1.09623	0.835546	0.984582	0.668423	-0.255811	0.0449875	-0.0790519	-0.33833	-0.133279	0.254308	0.0818974	0.599112	0.543628	-0.0896717	-0.393086	0.00120262	0.00120262	0.00610391	-0.169206	-0.0134104	0.0818974	-0.11471	0.971132
Atf4	Gene	151	0	0	1	0	0	-0.0236507	-0.132084	-0.229147	0.11195	0.150583	0.0706688	0.11195	0.10143	-0.329391	-0.290093	-0.0762227	-0.259515	-0.178487	0.0315543	0.0796581	0.0236507	-0.569392	-0.201081	-0.259515	1.12998	0.702287	0.800564	0.584204	-0.214649	-0.290093	-0.497515	-0.252169	-0.0762227	-0.119108	0.6219	0.281844	0.20595	-0.0988816	-0.329391	-0.201081	-0.36269	-0.147722	-0.471571	-0.00885585	-0.537765	-0.522499	1.32785
Itgam	Gene	152	1	0	0	0	0	-0.20148	-0.611294	-0.00984134	-0.300495	-0.262941	-0.19521	0.137016	0.12971	0.00984134	0.324174	-0.312907	0.0230461	-0.176805	0.493715	0.12971	0.464925	-0.00984134	-0.230016	-1.03702	1.91111	1.0053	1.09357	0.84878	-0.0390098	-0.182873	0.353151	-0.0504703	-0.20148	-0.207265	1.03717	0.505289	-0.235381	0.434375	-0.337604	-0.21305	0.12971	0.386783	0.00984134	-0.39678	-0.0561316	-1.34892	1.80356
Tlr4	Gene	153	0	0	0	0	0	0.379511	0.125755	0.0897624	0.0814175	-0.260122	-0.0236733	-0.42557	-0.0541841	0.469251	-0.396065	-0.193196	0.249614	0.0236733	-1.41872	-0.942056	0.388912	0.0460165	-0.72298	-0.111288	1.54171	0.761861	1.14372	0.943826	-0.0641204	-0.135086	0.261196	-0.193196	-0.694583	-0.588882	1.30366	0.0348449	-0.184803	0.761861	0.671004	-0.561478	0.330773	-1.02158	-0.525832	0.0814175	0.398313	-1.05117	1.34762
Lox	Gene	154	0	0	0	0	0	0.768599	0	-0.488774	0	0.461351	-0.648952	0.0539301	0.133533	0.351473	-1.55398	-0.361077	-0.604929	0.141724	-0.287485	0.113205	-0.379656	0.333044	-0.604929	-0.058626	0.0377773	0.302167	-0.0273084	0.101067	0.497562	0.243806	-0.134231	-0.796948	-0.407781	0.233281	1.11689	0.0439938	0.0638663	1.07201	0.199468	-1.06781	-0.0504993	0.0377773	0.101067	-0.479803	-0.24349	-0.443428	0.961013
Gad1	Gene	155	0	0	0	0	0	0.660524	0.240627	0.318835	-0.459414	0.0384511	0.679524	-0.137699	-0.127934	0.679524	-0.0384511	-0.41652	-0.563031	-0.41652	-0.310233	0.332335	1.05937	-0.147056	0.433021	-0.150955	0.74438	-0.174886	0.0297674	0.288016	0.134114	0.772637	1.07597	0.0497333	0.201621	0.227706	-0.201764	0.212545	0.0886929	0.894257	0.609796	0.500792	-0.100915	0.187316	0.240627	1.00915	0.575498	0.0749273	-0.534965
Gad2	Gene	156	0	0	0	0	0	1.78609	0.0277299	0.90753	-0.156991	-0.419039	-0.089484	-0.0504781	-0.0277299	0.364652	0.0772987	0.04123	-0.089484	-0.319812	-0.252654	0.187244	0.638399	0.414473	0.768265	0.153253	0.684483	-0.309626	-0.0146651	0.276331	0.347857	0.353562	0.374185	0.702859	-0.00887705	0.735092	0.261743	0.364652	0.04123	0.84361	0.718042	-0.089484	0.0675105	0.4278	0.499022	0.116443	0.364652	-0.202412	-0.0277299
Slc32a1	Gene	157	0	0	0	0	0	0.209444	0.37867	0.636653	-0.176059	-0.145482	0.174083	-0.130477	-0.24859	-0.0972124	0.074711	0.37867	-0.0972124	-0.074711	-0.264462	0.310416	0.477109	0.245675	0.627131	0.290485	0.163218	-0.074711	-0.169089	-0.110584	0.43964	0.43964	0.43964	0.428388	-0.074711	0.477109	-0.24859	0.127173	0.0657217	0.18188	-0.0811698	-0.058097	-0.160994	0.238973	0.191237	0.209444	0.074711	-0.257116	-1.09347
Pde1b	Gene	158	0	0	0	0	0	1.1362	-0.167884	1.31471	-0.517605	-0.474311	-0.309375	-0.191438	-0.0100099	0.126848	0.730857	-0.183172	-0.386109	0.0100099	0.11899	1.71627	1.29754	0.0239647	0.811373	-0.870273	0.56128	-0.366091	0.0922858	1.09831	0.696779	0.689597	1.33616	0.362357	-0.521182	0.700615	-0.687963	0.176119	0.722132	-0.232488	0.209067	-0.191438	0.0325084	1.04323	1.15263	-0.0974417	0.704451	0.150448	-0.742736
Wfs1	Gene	159	0	0	0	0	0	0.373296	-0.852079	0.397953	-0.470729	-0.0882807	-0.648036	0.29573	0.121391	-0.0396152	0.0396152	-0.684951	-0.0646577	-0.176872	0.568093	0.29332	0.185438	0.0231951	0.61333	-0.510492	0.907576	-0.644453	0.106993	1.19	0.792418	0.44065	-0.57313	0.121391	-0.748845	-0.0606016	-0.603255	0.712402	0.478101	0.0648841	0.212998	-0.388087	0.185438	0.425344	1.00221	-0.72288	0.0396152	0.421773	-0.200472
Gdnf	Gene	160	0	0	0	0	0	2.08551	0.256545	1.15923	-0.682958	-0.563542	-0.113613	0.274284	-0.593616	0.120275	-0.605887	-2.18895	-1.08806	0.113613	-1.3492	0.683408	0.63959	0.120275	0.56854	0.350233	-0.413911	0.00619581	-0.0318905	-0.497522	0.928486	0.170596	0.274284	-0.156335	-0.605887	0.610086	-1.23702	-0.663589	-0.309051	-0.780183	-0.447167	0.618017	-0.497522	-0.00662142	0.281581	0.218261	0.653232	0.218261	-0.205576
Itga7	Gene	161	0	0	0	0	0	-0.219779	1.74004	0.510271	1.1106	1.07872	0.839578	-0.0510043	-0.254089	0.0510043	-0.394794	0.329498	-0.102084	0.117425	-0.184149	-0.409676	-0.304597	-0.273764	-0.273764	1.61856	-0.0825202	1.52232	0.617328	0.197751	0.504005	-0.231068	-0.143264	-0.153412	1.09245	0.716195	0.824047	0.318296	0.884239	-0.631303	-0.631303	0.991906	0.149522	-0.248852	0.0224689	1.0332	1.179	0.888698	0.694094
Itpr3	Gene	162	0	0	0	0	0	-0.215713	1.33647	0.122727	0.908654	0.838643	1.0569	-0.125061	-0.632839	0.226583	-0.277622	0.262393	-0.112875	-0.225078	0.112875	-0.740506	-0.605065	-0.00317006	-0.740506	1.93214	0.0216409	1.02401	1.01295	0.0216409	0.619986	0.0132827	-0.341125	-0.155024	0.752349	0.644266	0.682043	-0.215713	0.415793	-0.498592	-0.296702	0.936782	0.0775641	-0.682145	-0.323283	0.977721	0.994843	1.38169	0.319924
Grik2	Gene	163	0	0	0	0	0	0.476466	1.29356	0.760622	0.470007	0.533919	0.687403	-0.227264	-0.165326	-0.0380782	-0.00142023	-0.0442826	0.00142023	-0.30141	-0.323883	-0.0662151	0.114242	-0.00426068	-0.0625309	1.01423	0.204352	0.75218	0.577784	-0.260149	0.779198	-0.112393	0.0316832	0.0355612	0.637937	0.929847	0.742414	-0.179634	-0.0171386	0.177253	0.488447	0.779198	-0.0442826	-0.0588467	0.191731	0.861593	1.12074	0.345149	-0.175995
Cadm3	Gene	164	0	0	0	0	0	-0.493187	0.759237	0.326955	0.538024	0.457762	0.604397	0.050677	-0.12579	-0.00599942	-0.0503184	-0.151018	0.00599942	-0.04014	0.28358	-0.0306179	-0.0503184	-0.190162	0.0810131	0.878152	0.237164	0.306332	0.576514	-0.0977076	0.576514	-0.04014	-0.173523	-0.151018	0.306332	0.38057	0.351936	0.106023	0.229102	-0.190162	0.0401077	0.520019	0.0300692	0.106023	0.214514	0.470442	0.418517	0.65563	-0.734634
Cnr1	Gene	165	0	0	-1	0	0	-0.279755	1.05499	0.612832	0.399362	0.63533	0.603088	-0.282857	-0.186353	-0.0681707	0.0718953	-0.476917	-0.0146651	-0.23011	0.0146651	0.261997	-0.0468432	-0.193366	-0.0303261	0.508722	0.202019	0.220205	0.325264	-0.214844	0.589499	-0.397551	0.0930063	-0.461611	0.540624	0.752242	0.33921	0.0718953	-0.0550344	-0.403901	-0.0146651	0.763158	-0.0468432	-0.131267	0.0385804	0.589499	1.25134	0.603088	-0.539984
Plcb3	Gene	166	0	0	0	0	0	0.160623	1.33561	0.707421	0.995278	0.865326	0.732964	-0.0722382	-0.181046	-0.0598369	-0.0776206	0.0887112	-0.0485477	-0.0129177	0.0129177	-0.0776206	-0.248998	-0.102533	0.0228933	1.31215	-0.519864	0.250477	0.275005	-0.789564	0.556004	-0.168854	-0.168854	-0.217815	0.895322	0.738347	-0.0880953	-0.654732	0.0632986	-0.331516	-0.494712	1.00706	-0.0192386	-0.217815	-0.0192386	0.938788	0.968614	0.681503	-0.443007
Cacna1a	Gene	167	0	0	0	0	0	-0.183001	1.36901	0.465609	1.07601	0.623783	0.789032	-0.20601	-0.625885	0.0137823	-0.0137823	0.208201	0.114753	-0.0886589	-0.139197	-0.190823	-0.348332	-0.396144	-0.190823	1.48463	-1.2145	0.552622	0.852179	-0.371721	0.845516	-0.632597	-0.0991797	-0.120951	0.708773	0.589569	0.812798	-1.01257	0.194183	-0.306246	-0.383148	0.623783	-0.0416118	-0.477805	-0.563299	0.465609	0.838852	0.864092	-0.253759
Gria4	Gene	168	0	0	0	0	0	-0.679681	1.31477	0.380398	0.126262	0.670569	0.734522	-0.261169	-0.252001	0.0478315	-0.104803	0.190157	0.101034	-0.149653	-0.545696	-0.473316	-0.0478315	-0.0565151	-0.460949	0.709814	-0.663809	0.41451	0.0024103	-0.80038	0.302729	-0.223982	0.0353369	0.0785286	0.790076	0.790076	0.29216	-0.443817	-0.119862	0.221434	0.1208	0.686354	-0.0924914	-0.440087	-0.735266	0.697875	0.843222	0.221434	-0.951295
Atp2b3	Gene	169	0	0	0	0	0	-0.506266	1.14249	0.295097	0.0545063	0.558187	0.613089	-0.169092	-0.0588412	-0.165761	-0.182341	0.357646	0.024042	0.00351825	-0.00351825	-0.389428	-0.570604	-0.0107402	-0.0715215	1.12239	-1.50807	0.457592	0.357646	-0.4498	0.582039	-0.324925	-0.368685	0.0642406	0.588973	0.430448	0.343785	-0.659685	0.272338	-0.577043	-0.228571	0.619928	0.0972788	-0.563107	-0.296124	0.424374	0.489832	0.658271	-1.23931
Dot1l	Gene	170	0	0	0	0	0	-0.39562	1.16828	0.33539	0.0318643	0.144374	0.361283	-0.265302	-0.772349	0.158883	-0.0546954	-0.0279584	0.0635354	0.011611	-0.011611	-0.378174	-0.202693	-0.435351	-0.702167	0.986191	-0.74606	-0.505988	-0.0476222	-0.354729	0.279795	-0.561066	-0.214286	-0.164514	0.495303	0.377518	-0.0899741	-0.839442	-0.513007	-0.142643	0.0635354	0.361283	0.016495	-0.354729	-0.148872	0.430527	0.804462	0.485619	0.515444
Ager	Gene	171	0	0	0	0	0	-0.863573	-0.222318	0.229891	0.265655	-1.0424	0.488348	0.547038	0.296973	0.324281	-0.0367959	-0.0367959	-0.338298	-0.280648	0.0367959	-0.984862	0.0719059	-0.164493	-0.0646614	1.05281	-0.0460879	0.749049	0.61112	0.810001	-0.397478	0.449624	-0.430445	-0.537334	0.11987	-0.878173	0.0990968	0.219041	1.32188	-0.164493	0.00802988	-0.390647	-0.155522	0.0896772	0.388148	-0.155522	-0.000701455	1.03097	1.5158
Ctse	Gene	172	0	0	0	0	0	0.700639	-0.241331	-1.1036	1.06449	-0.0234378	0.204318	0.0234378	0.204318	-0.0927962	-0.122234	-0.347366	0.262617	0.109859	-0.0234378	-1.1036	0.555242	0.606029	0.402391	0.671439	0.859012	0.955375	0.743869	0.686039	-0.218809	0.204318	-0.122234	-0.00271074	-0.398339	-1.1036	0.0652647	0.0495863	0.624231	-0.801906	-0.952751	0.820679	0.305166	0.383023	-0.151672	0.869393	-0.347366	0.624231	1.18626
Epha2	Gene	173	0	0	0	0	0	-0.890077	-0.248822	-0.0725924	-0.351175	0.258873	0.513062	0.0725924	-0.145651	0.203387	-0.223786	0.11265	0.341771	0.270468	-0.61898	-0.661702	0.677024	0.0373173	0.214238	0.147865	0.410982	-0.100585	0.771654	0.163545	0.203387	-0.100585	-0.231083	0.222631	0.155705	-0.585954	0.10472	-0.385092	-0.23838	0.0102915	0.0197623	0.722544	0.000274123	0.0631728	-0.223786	0.707307	-0.499171	0.239151	1.13595
Mmp9	Gene	174	0	0	0	0	0	0.34485	-0.0679778	0.0150965	0.313885	-0.0239821	0.383575	0.202472	-0.604498	-0.809973	0.219507	0.0343807	-0.316649	-0.0150965	0.0264503	-1.93284	-0.626555	-0.463361	0.135969	0.332712	-0.443072	0.125118	0.418975	0.320575	0.22627	-0.118876	-0.309352	-0.739971	-1.18952	-0.058507	0.353041	-0.178854	-0.260295	-0.269267	-0.373726	-0.405079	-0.373726	-0.302055	-0.86195	0.283374	-0.105475	0.598754	0.73587
Pdgfrb	Gene	175	0	0	0	0	0	-1.08555	-0.261916	-0.272173	-0.121226	0	0	0.544328	-0.113708	0.124695	0.139771	-0.128744	0.0714699	0.0847098	0.0128741	0.239272	-0.149019	-0.229753	0.0583088	0.154012	-0.967089	-0.623593	-0.2133	-0.6092	-0.482367	-0.363829	-0.40304	-0.184424	-0.427385	0.0128741	-0.877851	-0.0940036	0.393404	-0.567708	-0.304399	0.0205299	0.370522	0.139771	0.41049	0.0847098	0.0281857	0.865956	0.0933415
Nostrin	Gene	176	0	0	0	1	1	-0.485636	-0.40717	-0.470726	0.327181	0.00753077	-0.556482	0.0215486	-0.0151551	0.0813541	-0.57677	-0.00753077	0.128356	0.160056	0.110672	0.333675	-0.556482	-0.593207	-0.635256	-0.0433408	-0.40717	-0.305256	0.195931	-0.593207	-0.476271	-0.566626	-0.902762	0.014968	-0.0966104	-0.394984	-0.0966104	-0.737873	-0.512808	-0.666934	-0.465181	-0.623153	0.269446	0.139104	0.139104	0.0413689	-0.293222	0.29759	0.145869
Dll4	Gene	177	0	0	0	0	0	-0.91066	-0.256276	-0.33163	0.325324	-0.0158388	0.0158388	0.0743257	0.402813	-0.178373	-0.828325	-0.0867774	0.174824	0.204715	0.125387	0.215431	-0.450245	-0.270096	0.0158388	-0.0759294	-1.31807	0.226148	0.532222	-0.0650813	-0.788267	-0.766694	-0.992083	-0.105578	-0.477798	-1.07397	-0.559147	-0.609903	0.394454	-1.21977	-0.539274	0.165459	-0.129263	-0.425545	-0.256276	-0.539274	0.00719685	0.442411	0.701096
Gsr	Gene	178	1	0	0	0	0	-0.0590286	0.451998	0.30191	0.403777	0.134128	0.189045	-0.242229	-0.17211	-0.214034	-0.090441	0.134128	-0.290523	-0.105426	-0.195874	0.066957	0.0590286	-0.0428323	0.158616	0.275454	1.34396	1.003	1.10465	1.08501	0.515541	0.451998	0.125639	0.0590286	0.193986	0.240892	0.845385	0.908122	0.506384	0.0511641	0.147019	0.267596	-0.191552	-0.0230268	0.39569	0.451998	0.118318	0.271525	1.14808
Mapkapk2	Gene	179	1	0	0	0	0	-0.441825	0.306318	-0.0199381	0.529435	0.0838293	0.232447	0.0679545	-0.237404	0.0384354	-0.0244903	-0.0464884	-0.0862194	0.0107162	-0.142934	-0.0107162	0.112806	-0.464995	-0.237404	-0.000478509	0.951432	1.12928	0.899273	0.761287	0.0779966	0.0779966	0.157083	-0.148316	0.0337533	-0.181659	0.216715	1.02567	0.667965	0.102171	0.123588	0.326197	0.0565842	0.089662	0.118197	0.376502	0.00511886	0.446404	1.13364
Fus	Gene	180	0	0	0	0	0	0.190925	0.360177	0.290154	0.0872025	-0.0521774	0.0201441	-0.0521774	-0.132586	0.208823	-0.0201441	0.0987238	0.0589462	-0.086186	-0.252413	-0.163358	-0.0756378	0.0453838	0.0714177	0.275276	0.690281	0.594326	0.884409	0.638099	0.290154	0.290154	0.135371	0.123342	0.208823	0.172919	0.884409	0.690281	0.616596	0.487771	0.390536	0.257298	0.172919	-0.06352	0.290154	0.0334709	0.390536	0.461997	0.99537
Dnm2	Gene	181	0	0	0	0	0	-0.307147	0.351119	0.183748	0.0878234	-0.23684	0.183748	-0.0445287	-0.249384	0.131523	-0.0935024	0.244865	0.0332374	-0.0445287	0.0689222	-0.130953	-0.0332374	-0.139407	0.123767	0.451724	1.07165	0.676017	0.852706	0.713477	0.430603	0.394671	0.115815	0.230442	0.0749454	-0.015616	0.759844	0.655922	0.585164	0.526392	0.17554	-0.101627	0.1115	-0.331385	-0.194471	0.0935043	0.192466	0.183748	1.48434
Sgpl1	Gene	182	0	0	0	0	0	0.184086	0.51703	0	-0.095303	0.151288	0.394301	0.020582	0.101875	-0.0141156	-0.145746	-0.0763172	-0.238999	-0.215737	0.020582	-0.0439411	0	0.0385436	0.0165654	0.246127	1.00139	0.560082	1.05755	0.810422	-0.0342563	-0.0439411	-0.0141156	-0.113733	0.221707	0.334414	0.722406	0.313174	0.569013	-0.18673	0.180408	0.155597	-0.163307	-0.134993	-0.00478352	0.267219	0.0772002	0.434916	1.31386
Casp3	Gene	183	0	0	0	0	0	-0.430331	0.464227	-0.0337067	0.136005	0.305439	0.338961	-0.328461	0.00917905	0.397319	-0.185743	-0.112191	0.0732254	-0.117876	-0.163957	-0.00917905	0.25393	0.130982	0.196357	-0.0283844	1.25863	0.766828	0.504376	0.305439	-0.283474	0.366504	-0.200083	-0.14171	0.102076	0.210945	0.603243	0.260696	0.0638985	0.0365694	0.397319	0.200851	-0.386716	0.366504	0.271821	0.616683	0.175713	0.205344	1.19797
Chd4	Gene	184	0	0	0	0	0	0.00341931	0.442155	0.392142	-0.335489	-0.0130462	0.312187	-0.215407	-0.215407	0.248406	-0.00341931	0.196741	-0.00341931	-0.151253	-0.307104	0.18193	0.102111	0.0499536	0.475121	0.377072	0.903147	0.48411	0.536572	0.788069	0.298816	0.203371	0.248406	0.233341	0.0417624	0.144937	0.377072	0.285344	0.56345	0.0857419	0.0893521	0.29253	0.196741	0.0821317	0.225965	0.189803	0.298816	0.545626	0.475121
Sf3a2	Gene	185	0	0	0	0	0	-0.155572	0.460671	0.118907	0.0661962	0.196178	0.310729	-0.045034	-0.279074	-0.158932	-0.045034	0.0986684	-0.0909241	-0.0208445	0.0860752	0.0208445	-0.0275072	0.0132322	0.374162	0.621068	0.679264	0.560801	0.922235	0.553432	0.347633	0.237899	0.0860752	0.0315338	0.21689	0.0694388	0.437037	0.417254	0.531825	-0.0135811	-0.13232	0.202668	0.0383571	-0.0208445	0.111212	0.168958	-0.0275072	0.671869	0.596486
Trim28	Gene	186	0	0	0	0	0	0.412564	0.242943	0.0993958	0.136463	0.0152338	0.22816	-0.14136	-0.17646	-0.0152338	-0.0186636	-0.0220935	-0.108701	-0.12168	-0.115191	0.0360547	0.122156	-0.14513	0.385245	0.278627	0.696135	0.32552	0.812112	0.646938	0.0668726	0.329496	0.200331	-0.033456	0.257507	0.0860698	0.156203	0.419387	0.430521	-0.0536295	-0.0186636	0.148787	0.000379224	0.103737	0.310254	0.231867	0.0416398	0.618872	-0.1489
Sox9	Gene	187	0	0	0	0	0	0.234064	0.419191	0.247043	0.0376459	-0.0626986	0.297051	0.309027	0.0334621	-0.108958	-0.108958	0.247043	-0.0334621	-0.124406	-0.221959	-0.142122	-0.180168	0.058731	0.261829	0.316066	0.827938	0.951595	0.498557	0.939469	0.132532	0.422617	0.017042	0.107325	0.206845	0.086091	0.619456	0.849265	0.689217	0.19343	-0.180168	0.093432	-0.0262208	-0.036843	-0.0708109	0.086091	0.140578	0.0694203	0.885053
Gnai2	Gene	188	0	0	0	0	0	0.118823	-0.08888	0.188435	0.0855261	-0.148487	-0.0110269	0.222948	0.0231866	0.0110269	-0.134987	0.212202	-0.108707	-0.08888	0.251583	-0.0479746	-0.0169955	0.372636	0.305314	0.0334702	1.10252	0.630249	0.680108	0.592047	0.108176	0.154592	-0.0229642	0.100114	-0.0597736	-0.0783106	0.372636	0.680108	0.222948	0.108176	0.0110269	-0.134987	0.0547538	0.305314	0.0647228	0.165935	-0.290701	-0.134987	0.812438
Lamp1	Gene	189	0	0	0	0	0	0.514174	0.17552	0.187548	-0.0471116	-0.0340086	0.0570135	0.0856483	0.0856483	-0.111181	0	0.464315	-0.236024	-0.12111	-0.274641	-0.0234604	0	0.225096	0.187548	-0.101212	0.646504	0.718099	0.565379	0.442714	-0.254814	0.0462672	0.261001	0.206701	0.123595	0.123595	0.392941	0.565379	0.514174	-0.0658205	-0.132464	0.162839	0.0462672	0.225096	-0.0658205	0.327453	-0.236024	-0.188899	0.58323
Prpf31	Gene	190	0	0	0	0	0	0.0316889	0.322436	-0.0888939	0.66038	-0.0384456	-0.124012	0.0663225	0.022977	-0.135192	0.133348	0.33509	0.104272	-0.022977	-0.0748468	-0.168277	-0.140387	0.252693	0.022977	0.252693	0.554855	0.719935	0.405578	0.219716	0.307732	0.0403048	-0.0939326	0.0403048	-0.022977	0.236085	0.765995	0.568409	0.12649	0.307732	0.0663225	0.144742	-0.0596809	-0.0748468	0.0273329	0.190055	-0.022977	0.216304	0.502341
Psen2	Gene	191	0	0	0	0	0	-0.600025	0.267444	0.051884	0.618242	0.349139	-0.00601931	0.0842359	0	-0.192756	0.0356503	0.164302	0	-0.0483298	-0.0676174	-0.111594	-0.0387117	0.24849	0.227625	0.349139	0.93761	0.923153	0.210311	0.221359	-0.185814	-0.138237	-0.155808	0.10768	0.113234	0.174231	0.201169	0.102127	0.205528	-0.378882	-0.0387117	0.326617	0.0468525	0.215093	0.215093	0.279087	-0.00601931	0.294533	0.498991
Keap1	Gene	192	0	0	0	0	0	-0.569211	0.198872	0.0899036	-0.0711689	-0.0175605	-0.00953448	0.128219	-0.0175605	0.00953448	0.0511701	0.141026	-0.0271694	-0.0758779	-0.0271694	0.115754	0.0176718	0.110745	0.386728	0.421546	0.60092	0.151243	0.396797	0.783195	0.163178	0.350977	-0.102681	0.0468516	-0.00233377	0.098834	0.159002	0.539946	0.470744	0.0822671	-0.0528056	0.168542	-0.00953448	0.285204	0.474565	0.214344	0.0292477	0.553068	-0.140762
Akt1	Gene	193	0	0	0	0	0	-0.27525	-0.0562815	0.0165821	0.216029	-0.140422	0.0204601	0.105853	-0.0193618	-0.0136809	-0.0165213	0.155303	-0.260587	0	0	0.13768	0.185354	0.118444	0.335594	-0.140422	0.468713	0.432247	0.162152	0.643079	-0.113627	0.454906	0.271614	0.030107	-0.00663642	-0.0887299	-0.171091	0.485471	0.485471	-0.234479	0.0852806	0.0595578	0.193147	0.366987	0.55478	0.193147	-0.168103	0.208808	0.162152
Arrb2	Gene	194	0	0	0	0	0	-0.322297	-0.115097	-0.0682168	0.159267	-0.0277471	-0.0364589	0.209048	0.0802035	-0.0892468	0.0404023	0.315383	0.0557416	0.0677672	0.00934387	-0.00934387	-0.0639747	0.273386	0.165934	-0.0125595	0.93393	0.071938	-0.0724588	0.560006	-0.0811037	0.257834	-0.214535	0.0954917	-0.118915	-0.0639747	-0.0277471	0.209048	0.401615	-0.0125595	-0.0811037	0.128522	0.113824	0.138624	0.334946	0.105388	0.00568241	-0.0418222	0.279512
Sp1	Gene	195	0	0	0	0	0	-0.443618	0.778902	0.264335	-0.0743178	0.389456	0.578209	-0.207203	-0.20137	-0.156187	-0.0527873	0.0527873	0.0944569	-0.301749	-0.228763	0.105659	0.198512	0.17204	-0.178226	0.441913	0.0899634	0.89083	0.596325	0.307296	-0.223078	-0.0794307	0.0401889	-0.280316	0.636567	0.393489	0.160933	-0.106414	0.823924	-0.241182	-0.353178	0.492356	-0.0260885	-0.0907727	0.00340366	0.562192	0.29455	0.259976	0.0527873
Kcna1	Gene	196	0	0	0	0	0	-0.503263	0.657187	0.0672327	0.682618	0.179855	0.144984	-0.343193	-0.448372	-0.483333	-0.0572637	0.708393	0.0572637	0.151043	-0.639698	-0.263191	-0.435045	-0.538203	-0.176796	0.561385	-0.288191	0.967035	0.464692	0.510776	0.331284	-0.132477	0.266006	0.121333	0.168444	0.168444	0.544335	0.168444	0.632759	-0.0964085	-0.300001	0.162773	0.355993	-0.415079	-0.157096	0.200478	0.0781804	0.110686	0.464692
Cacna1d	Gene	197	0	0	0	0	0	-0.018456	0.436856	0.241725	-0.452975	-0.0589331	0.4439	-0.221636	-0.3004	0.564167	0.018456	-0.114773	0.270109	-0.0815205	0.0650684	-0.197793	0.203945	-0.121258	-0.0216587	0.618976	0.394255	-0.145855	0.391153	0.270109	0.307302	0.487658	0.263078	0.018456	-0.0286678	-0.0392952	0.5271	0.0493912	0.175286	0.825619	0.431175	-0.0729993	0.141208	-0.383599	-0.197793	0.111553	0.487658	0.4439	0.573794
Atm	Gene	198	0	0	0	0	0	0.0614353	0.227867	0.168958	-0.0455529	-0.096184	0.00710629	-0.0108554	-0.152511	0.0806784	0.164382	-0.00710629	0.436407	0.0321439	-0.101969	-0.183479	-0.0656937	0.132967	-0.152511	0.757566	0.84957	0.432807	0.00187453	0.0274426	0.502942	0.0224567	-0.221887	0.0457628	0.0579526	-0.0188885	1.25763	0.425194	0.292983	0.719812	0.317219	0.0518577	0.12416	-0.48282	-0.13047	-0.096184	0.317219	0.436407	0.2758
Gtf2h1	Gene	199	0	0	0	0	0	-0.416208	0.488662	0.0718435	-0.245818	0.0339145	0.0768519	-0.174667	-0.0252986	0.0893175	0.0668351	-0.118661	0.0252986	0.153539	-0.0952842	-0.0812371	-0.258489	-0.105362	-0.130402	0.514166	0.22184	0.474855	1.05011	0.485072	0.0768519	0.112341	-0.100323	-0.0412355	0.271487	0.229695	0.832368	0.115924	0.347826	0.084995	0.238037	0.084995	-0.0293673	-0.110071	0.105441	0.115924	0.439485	0.332033	0.86703
Raf1	Gene	200	0	0	0	0	0	-0.134708	0.591779	0.160027	0.230863	0.223546	0.321261	-0.141531	-0.124861	0.0105123	-0.106869	0.047351	-0.134708	-0.0105123	-0.103626	-0.021076	0.189964	-0.103626	-0.146876	0.455047	0.58836	0.74917	0.690471	0.350988	0.137664	0.0648338	-0.00410679	-0.00410679	0.186433	0.448002	0.506199	0.122699	0.321261	0.0980752	0.105114	0.274225	-0.237172	-0.260355	-0.0175214	0.350988	0.180848	0.215091	0.674102
Ep300	Gene	201	0	0	0	0	0	-0.325868	0.350149	0.19246	0.0791181	0.160633	0.0992958	-0.261731	-0.277344	0.0481436	-0.0617798	0.0883939	0.0992958	-0.284204	-0.176041	-0.198664	-0.0481436	-0.030243	-0.0617798	0.429862	0.434024	0.23141	0.829829	0.350149	0.326394	0.123135	-0.119298	0.23141	0.270809	0.16841	0.565988	-0.0374859	0.153921	0.146987	0.111493	0.131343	-0.0559151	-0.172157	-0.0856425	0.00783284	0.247927	0.247927	0.677616
Tcerg1	Gene	202	0	0	0	0	0	-0.276776	0.230379	0.123691	0.135556	0	-0.00705223	0.027748	-0.0683985	0.0402864	-0.105035	-0.0683985	0.0752522	0	0	-0.0986638	-0.0897662	0.0867867	-0.0147853	0.487369	0.172668	0.410806	0.548486	0.223348	0.259092	0.193312	-0.203098	-0.00352611	0.047198	0.164214	0.579245	0.157363	0.31854	0.123691	0.264759	-0.0147853	0.135556	-0.11273	0.117135	0.117135	0.18387	0.397125	0.566109
Cul3	Gene	203	0	0	0	0	0	-0.0654244	0.137947	0	-0.176892	0.0516643	-0.0247426	0.0251724	-0.0613641	0	0.0121762	0.108829	0.0821807	-0.00693818	-0.168115	-0.172503	0.0121762	-0.0214362	0.115446	0.125075	0.115446	0.394538	0.675708	0.269123	0.00662966	-0.0214362	0.0211209	0.162053	0.115446	0.115446	0.362501	0.171804	0.217497	0.067176	0.217497	0.029224	0.137947	-0.0148116	-0.00693818	0.00940295	0.125075	0.27838	0.829611
Zfp24	Gene	204	0	0	0	0	0	0.344955	0.330282	0.197936	0.0186711	-0.0186711	0.102265	-0.0381122	0.0443515	-0.222714	-0.156797	0.0629984	0.126664	-0.0186711	-0.11948	-0.137084	-0.0424346	-0.0219884	-0.0935151	0.230466	-0.064046	0.507134	0.58975	0.312055	-0.179879	-0.0605946	0.04069	0.0743145	0.220396	0.287567	0.32601	-0.0219884	0.347426	0.158636	0.279078	0.102265	0.167191	0.0261096	0.0325409	0.230466	0.241278	-0.0337897	0.721609
Atxn7	Gene	205	0	0	0	0	0	-0.183852	0.640468	0.0909112	-0.9083	0.00283769	0.134744	-0.202565	-0.0647791	0.105924	-0.0306111	0.0998288	0.213872	0.0312948	-0.00283769	-0.0801328	-0.295913	-0.140679	-0.183852	0.625349	-0.326628	0.447025	0.612632	0.379736	0.124503	-0.0072327	-0.112365	0.0765226	0.227498	0.0432106	0.817775	-0.19812	0.231972	0.0909112	0.0226286	0.0815085	-0.0213125	-0.171541	0.0274121	0.0815085	0.470442	0.516267	0.811632
Stambpl1	Gene	206	0	0	0	0	0	-0.094963	-0.00507527	-0.0306188	0.0669451	0.106695	-0.0612553	0.18107	0.153209	-0.00879453	-0.0461367	0.307088	0.213812	0.0669451	0.00507527	-0.0279371	-0.0461367	0.269038	0.0321512	-0.0830517	0.116592	0.389832	0.775666	0.346149	0.139726	0.302816	-0.142627	0.317489	0.0626877	0.00914986	0.625094	0.450698	0.284589	0.196464	-0.0612553	-0.164549	-0.11153	-0.012669	-0.0306188	0.0132244	-0.155291	-0.0461367	0.924118
Gnai3	Gene	207	0	0	1	0	0	0.111937	0.168226	0.0207459	0.139776	-0.0426087	0.0056123	-0.135162	-0.0698998	0.192487	-0.205494	0.0056123	-0.0587404	0.105114	-0.0056123	-0.144475	-0.050695	0.0527354	-0.150189	-0.0270052	0.608966	0.461737	0.930845	0.369344	-0.077628	0.0285459	0.0133328	0.0361555	0.0460726	0.0944243	0.87048	0.246308	0.229124	0.269758	0.297522	-0.209291	-0.125807	-0.328067	-0.303321	0.0285459	0.0207459	0.132829	1.14719
Pik3r1	Gene	208	0	0	0	0	0	-0.145033	0.217716	-0.014908	0.117921	-0.0319557	0.044471	0.00753236	-0.165812	0.369529	0.165956	0.243237	0.285109	-0.0230111	-0.123615	-0.00753236	-0.145033	-0.00753236	0.044471	0.209984	0.234248	0.101164	0.502981	0.468755	0.260147	0.359763	0.127672	0.304752	0.131935	-0.044132	0.865866	0.21385	0.195133	0.586155	0.402023	0.224991	0.275529	0.0713138	0.101164	0.0809427	0.224991	0.434092	1.10726
Pten	Gene	209	0	0	0	0	0	-0.0158754	-0.215585	-0.189305	0.027578	0.0382247	0.00492779	-0.00492779	-0.0916252	0.328439	0.131603	-0.189305	0.260856	-0.0158754	0.00492779	-0.0158754	0.107837	-0.00492779	-0.229085	0.0618758	-0.0308092	-0.103562	0.497691	0.446044	0.164321	0.310433	0.260856	-0.140372	0.00492779	-0.169478	0.511449	0.0195157	0.260856	0.310433	0.41279	0.00492779	0.11737	-0.0158754	0.14235	-0.128573	0.260856	0.310433	0.687813
Fmr1	Gene	210	0	0	0	0	0	-0.419739	0.028514	-0.152713	0.11458	0.0147069	0.063549	-0.182206	-0.0801818	-0.0147069	0.0501468	-0.0496054	0.182636	0.0147069	0.0248399	-0.0732127	-0.0875575	0.0331469	-0.217682	0.212459	0.0855286	0.145067	0.546432	0.232103	0.223049	-0.0956606	-0.00795194	-0.0496054	0.152342	0.0748139	0.822046	0.125558	-0.0651171	0.485722	0.232103	0.100716	-0.0346007	-0.310103	-0.316942	-0.0147069	0.249927	0.11458	0.946889
Taf4b	Gene	211	0	0	0	0	0	0.529512	-0.0356081	0.022749	-0.0418713	0.0412778	-0.216837	0.0727148	-0.0356081	-0.0418713	-0.022749	0.152784	0.438448	0.0473941	0.06091	-0.114976	-0.047901	-0.00194763	-0.245469	0.0727148	-0.130683	0.489781	0.570403	0.259894	-0.59284	-0.00905043	-0.260796	-0.0782102	0.170506	0.054152	0.858222	0.489781	0.36943	-0.130683	-0.232342	-0.0881036	-0.130683	-0.245469	-0.00194763	-0.386904	0.0118905	0.233518	1.06555
Egfr	Gene	212	0	0	0	0	0	-0.00867293	-0.206489	0.145304	0.0943997	-0.02433	0.0429343	-0.228615	0.00292427	-0.0144216	0.0943997	0.22714	0.184254	-0.0433296	-0.0193758	0.0485317	-0.00292427	0.0762508	-0.0144216	-0.168756	-0.154318	0.840189	0.516796	0.561886	0.161404	0.208782	-0.334751	-0.065513	-0.252999	0.0224883	0.857513	0.714271	0.161404	0.172661	-0.174119	0.127477	-0.133079	-0.186085	-0.228615	-0.02433	-0.00292427	-0.0484039	0.460759
Slc2a1	Gene	213	0	0	0	0	0	-0.291772	-0.0758751	-0.133328	0.249372	0.0230898	-0.0401156	-0.110749	0.0308426	-0.0230898	-0.149385	-0.0401156	0.0415796	0.100218	0.310682	0.398023	0.0345625	-0.102032	0.221292	-0.163893	0.0271226	0.656209	-0.178419	0.545712	-0.127964	0.211843	0.0755464	0.168053	0.100218	0.0472975	-0.296656	0.569949	0.811296	-0.0284728	0.207177	0.125989	0.5083	0.936874	0.790305	0.381293	-0.19988	0.5083	0.5083
Apoe	Gene	214	0	0	0	0	0	-0.138124	-0.110961	0	-0.884708	0	0.113654	0.0614782	0.396394	0.19759	-0.218541	0	-0.389909	-0.218541	-0.110961	0.19759	0.574929	0.32632	0.396394	0.0614782	0.19759	0.0614782	0.32632	0.396394	-0.305089	0.32632	0.19759	0.113654	-0.0627783	0.0614782	-0.138124	0.19759	0.32632	-0.110961	0.32632	0.254535	0.254535	0.396394	0.396394	0.897252	-0.279753	-0.186838	0.693097
Sod1	Gene	215	0	0	0	0	0	0.531526	-0.0802346	0.158999	-0.695578	-0.0396869	-0.171257	0.0694531	0.351494	0.013653	-0.0261245	0.105854	-0.195006	-0.0515998	-0.013653	0.205083	0.22346	0.402701	0.351494	-0.292156	0.376926	0.288865	0.288865	0.255693	-0.160708	0.327067	0.275107	0.190205	-0.0649266	0.144344	-0.148591	0.465229	0.275107	-0.114747	0.0255913	0.123752	0.0382714	0.580851	0.465229	0.351494	-0.31421	-0.23846	0.0878484
Ran	Gene	216	0	0	0	0	0	0.545494	0.0145355	-0.0141781	-0.0943373	-0.146671	-0.114586	0.0202025	0.152568	-0.00185403	0.0145355	0.13401	0.0555542	-0.0907658	-0.0803425	0.00185403	-0.0425628	0.328401	0.296345	-0.0803425	0.123644	0.388766	0.338784	0.20337	-0.172735	0.272102	-0.101939	-0.0837684	-0.150262	0.0202025	0.0923016	0.404388	0.388766	-0.327101	0.0340629	0.0633257	0.0145355	0.303929	0.242812	-0.00484129	-0.165875	0.14428	0.420182
Sf3b2	Gene	217	0	0	0	0	0	0.4047	0.0648688	-0.0654018	0.0940927	-0.103246	0.0859896	0.0539939	-0.0204106	0.0204106	-0.0819189	0.0289372	-0.0611064	-0.140105	-0.144919	-0.0204106	0.0204106	0.00350469	0.252659	0.0467449	0.236673	0.0368197	0.147049	0.21943	0.140496	0.245199	0.00350469	-0.0654018	0.0246739	0.00350469	-0.0204106	0.13627	0.252659	-0.128453	-0.0204106	0.147049	-0.0146147	0.278661	0.352238	0.293209	-0.073195	0.180315	0.00350469
Lsm7	Gene	218	0	0	0	0	0	0.304927	0.0169525	-0.0693036	0.0441473	0.158973	-0.112324	0.0687294	0.0501705	-0.130743	-0.0916676	-0.0282849	-0.164182	-0.164182	-0.0169525	0.0441473	0.146366	0.057834	0.150765	-0.0497762	0.244562	0.136279	-0.0341496	0.22009	-0.118277	0.349244	-0.14841	-0.140642	-0.078277	0.237713	-0.0980172	0.291219	0.311198	-0.105048	0.0910397	0.0398052	-0.185778	0.0989923	0.422477	0.0910397	-0.135084	0.188263	-0.0403909
Vcp	Gene	219	0	0	0	0	0	-0.00586365	-0.174541	0.0167851	-0.0516947	-0.0896178	-0.00586365	0.00586365	0.111049	0.0301126	0.0167851	0.165156	-0.0829166	-0.137354	-0.154508	0.0752724	0.134459	0.00586365	0.148518	-0.295836	0.567781	0.344679	0.0997972	0.21289	-0.23697	0.165156	0.134459	0.0301126	-0.0332339	0.0167851	-0.0630257	0.250666	0.187661	-0.0516947	0.141488	0.0997972	0.089038	0.344679	0.250666	0.187661	-0.0730454	0.111049	-0.154508
Cln8	Gene	220	0	0	0	0	0	0.655127	0.0257547	-0.0581066	-0.0325214	0.169096	0.189222	0.121694	-0.148702	-0.0412504	-0.0257547	-0.0743402	-0.133632	-0.0530751	0.0592763	0.250585	0.224692	-0.0743402	0.189222	-0.248228	0.409412	0.3161	0.10032	0.212381	-0.488872	-0.165393	0.0420576	-0.0788337	-0.0471627	0.121694	-0.357658	0.184542	0.179862	-0.470546	-0.432122	0.232132	0.0642409	0.297788	0.169096	0.319829	-0.376	0.0642409	0.184542
Pink1	Gene	221	0	0	0	0	0	-0.488369	-0.0260279	-0.119272	0.128937	0.0260279	0.0950938	0.117847	0.13847	-0.168205	-0.0363115	0.082976	-0.350199	-0.107473	-0.107473	0.257338	0.0950938	-0.0484712	0.128937	-0.0146738	-0.0824623	0.313138	0.0950938	0.0950938	-0.0146738	0.518791	0.0724277	-0.219104	0.0593248	0.0260279	-0.416117	0.117847	0.257338	-0.286193	-0.0705251	0.388029	0.16345	0.482327	0.499377	0.54915	-0.482728	0.251577	-0.488369
Sirt2	Gene	222	0	0	0	0	0	-0.15584	0.164024	0.0441076	0.0282125	0	-0.135407	0.101025	0.15269	-0.20734	-0.0688872	0.340036	-0.369175	-0.101336	-0.180709	0.0469521	0	-0.015924	0.149546	-0.180709	0.03191	0.347412	-0.161486	0.138309	-0.193033	0.303874	0.110652	-0.0291271	0.0726748	0.0175012	-0.210317	0.317442	0.225533	-0.314262	-0.123301	0.03191	0.0412631	0.546126	0.392993	0.399415	-0.336625	-0.221418	0.189132
Cdk5rap3	Gene	223	0	0	0	0	0	0.244824	0.212448	0.120488	-0.665997	-0.13796	-0.0708203	-0.104342	0.0983152	0.0865296	0.00840241	0.0905625	-0.0432768	-0.104342	-0.00840241	-0.0249943	0.0229334	-0.00840241	0.409082	0.167691	-0.258705	0.357048	-0.204437	0.0822841	-0.149084	0.430688	-0.345882	-0.00840241	-0.104342	0.0185097	0.120488	0.244824	0.125458	-0.302563	0.109052	0.0134561	0.0497658	0.316845	0.539357	0.381638	-0.204437	0.498108	-0.405308
Xab2	Gene	224	0	0	0	0	0	-0.0740635	0.209866	0.104041	0.31553	0.148999	0.319444	-0.0216545	0.00435592	-0.108697	-0.104389	-0.134392	-0.239357	-0.200067	-0.00435592	0.120098	0.0835872	-0.0180719	0.0629914	0.234712	0.374075	0.757199	0.705195	0.598871	0.120098	0.323716	-0.0138956	-0.0180719	0.174108	0.289937	0.519994	0.327987	0.687683	-0.104389	-0.0138956	0.327987	-0.134392	0.0956993	0.301668	0.39292	0.0759175	0.21383	1.01447
Nfkbib	Gene	225	0	0	0	0	0	-0.410589	-0.026332	-0.0485945	0.190769	0.0881936	0.0977582	-0.0861778	0.0519322	-0.146001	0.0735503	-0.172738	-0.213803	0.026332	-0.0398655	0.316214	0.0929759	-0.111315	-0.0398655	0.124782	0.11435	0.633224	0.68642	0.523633	-0.0485945	0.118409	-0.255572	-0.160855	0.0347135	-0.0961092	0.0469676	0.507873	0.662109	-0.31009	-0.129653	0.067625	-0.151023	0.11435	0.312485	0.104025	-0.399219	0.3352	1.15029
Bcl2l1	Gene	226	0	0	0	0	0	-0.155229	0.313064	0.0352546	0.567024	0.433566	0.190234	-0.0258938	0.0696802	-0.159906	-0.211009	-0.121412	-0.337002	-0.0834846	0.225334	0.0114113	-0.0114113	-0.071396	0.170928	0.53187	0.825687	0.899613	0.419197	0.567024	0.265726	0.238756	-0.219928	-0.106736	0.126187	0.143481	0.245014	0.551398	0.743142	-0.131173	-0.0598616	0.319976	-0.136716	0.0803695	0.245014	0.282439	-0.121412	0.302936	0.436992
Aars	HK	227	0	0	0	0	0	-0.378963	0.104233	-0.209396	0.119499	0.0971885	0.0915076	-0.0295532	0.0514857	-0.176246	-0.112183	0.0726064	-0.239477	-0.198459	-0.164381	0.05769	0.0295532	-0.0498179	-0.0351775	-0.164381	0.753949	0.673553	0.494276	0.636597	-0.274599	0.296223	-0.0408445	0.00405997	0.0862931	0.0786296	0.240965	0.644375	0.354804	-0.354921	-0.321212	0.14799	-0.146146	0.0115066	0.0726064	0.287499	-0.354921	0.135207	0.304017
Taf9	Gene	228	0	0	0	0	0	0.0512345	0.102163	0.0359686	-0.4366	0.0669431	-0.0387111	0.042605	-0.00434214	-0.080196	0.00434214	-0.148492	0.00434214	-0.0387111	0.0964739	-0.0895814	-0.0313427	-0.0531968	0.072712	0.219235	0.344587	0.486283	0.382671	0.601336	0.0669431	0.454626	-0.158082	-0.0387111	-0.0680901	0.211044	0.344587	0.461812	0.546353	0.0964739	0.296538	0.180285	0.0232433	0.0512345	0.468097	0.042605	-0.0313427	0.611436	0.468097
Nelfa	Gene	229	0	0	0	0	0	0.200242	0.180013	-0.0580871	0.46892	0.180013	0.15231	-0.0864132	-0.0051206	-0.0237001	-0.141251	-0.0531011	-0.0580871	-0.0736833	0.102348	0.0051206	0.0168005	0.0770908	0.123873	0.306801	0.345623	0.592513	0.392431	0.495725	-0.0531011	0.20321	0.0442924	-0.0387126	0.0168005	0.114712	0.160224	0.139132	0.540437	-0.121111	0.102348	0.0486023	-0.0176052	0.0574096	0.357249	0.287306	0.192111	0.306801	-0.0387126
Smn1	Gene	230	0	0	0	0	0	0.0942396	0.028854	0.0527806	0.355718	0.141462	0.0565262	-0.0997943	-0.0397728	-0.178426	-0.0547996	-0.236618	-0.186254	-0.15701	0.224515	0.022125	-0.022125	-0.135915	0.0942396	0.287876	0.447149	0.483452	0.64303	0.671531	0.217174	0.186007	-0.090876	-0.249221	0.0133976	0.151756	0.352547	0.155388	0.494389	-0.133368	-0.0262715	0.116135	-0.200023	-0.174154	0.224515	0.231923	-0.0490855	0.378126	0.397742
Tor1a	Gene	231	0	0	0	0	0	0.175841	0.0869082	-0.111091	-0.0425468	0.0754012	-0.00565806	0.00565806	0.182809	-0.0577344	-0.217316	-0.175143	-0.196482	-0.0361156	0.239578	0.135947	0.12928	-0.0206435	-0.00903968	0.010415	0.195221	0.636282	0.172622	0.636282	-0.0425468	0.12928	-0.221385	-0.119234	0.058008	0.105255	-0.322558	0.139879	0.636282	-0.370753	-0.119234	0.249525	-0.162171	0.0257543	0.405361	0.227847	-0.162171	0.179061	0.105255
Pcna	Gene	232	0	0	0	0	0	-0.108457	0.0385977	-0.0906835	0.224183	0.183818	0.0863158	-0.0525933	0.183818	-0.0371837	-0.0744889	-0.0906835	-0.23288	0.00418379	0.190161	-0.00418379	0.107192	0.162794	-0.0206039	-0.170007	0.679505	0.596726	0.434302	0.414716	0.0594902	0.264469	-0.124034	-0.268523	0.0385977	0.155784	0.293485	0.426177	0.290964	0.00418379	0.102932	0.145157	-0.296036	0.0863158	0.202908	0.426177	-0.311932	0.242436	0.466886
Gtf2b	Gene	233	0	0	0	0	0	0.120655	-0.0277525	-0.143322	0.345472	0.057938	-0.02057	-0.103795	0.165957	-0.146567	-0.0918894	0.139878	-0.0552665	0.02057	0.0880711	-0.149812	0.0281719	0.156572	0.0657058	-0.02057	0.288759	0.269397	0.196493	0.415435	-0.0584271	0.211127	-0.169491	-0.0967099	-0.012898	-0.0502253	0.200029	0.128071	0.318865	-0.0433655	0.0657058	0.132558	-0.112387	-0.0502253	0.156572	0.00164325	-0.251344	0.137045	0.526897
Clu	Gene	234	0	0	0	0	0	0.929446	-0.438562	0.0982221	0.204155	0	-0.118168	0	0.0982221	0	0	0	-0.366777	0	0	0.0982221	0	0.0982221	0.0982221	-0.438562	0.929446	0.396905	0.559877	0.718031	0.204155	0.294375	0	0.0982221	0	0	0.396905	0.559877	0.718031	0.0982221	-0.118168	0	0.0982221	0.204155	0.0982221	0.0982221	-0.495507	-0.205312	0.718031
Sqstm1	Gene	235	0	0	0	0	0	0.503703	-0.383976	-0.159776	0.067068	-0.0366407	-0.151554	0.208065	0.291171	-0.16506	-0.0704381	0.0267112	-0.250593	-0.0267112	0.0504608	0.223849	0.195593	0.170118	0.327572	-0.141239	0.624418	0.573212	0.753243	0.686947	0.0373579	0.527183	0.0731269	0.0267112	-0.092492	-0.0704381	0.0373579	0.573212	0.696236	-0.12944	-0.00579456	0.0610091	0.0844695	0.411923	0.573212	0.130737	-0.449335	0.0731269	0.527183
Rhoa	Gene	236	0	0	0	0	0	0.474723	0.0457597	-0.0279633	-0.147737	-0.0132754	0.00195554	0.0307527	0.00799812	-0.0317684	-0.19414	0.0503879	-0.317994	-0.179795	-0.00195554	0.13493	0.116467	-0.127575	0.111172	-0.241488	0.774526	0.581606	0.367964	0.625947	-0.211187	0.234969	0.0640055	-0.0918753	-0.0279633	0.0640055	-0.00586662	0.519852	0.662565	-0.251413	-0.223364	0.152512	-0.147737	0.29971	0.334671	0.37914	-0.171699	0.0307527	0.558858
Tgfbr2	Gene	237	0	0	0	0	0	0.322362	-0.370061	-0.0801781	0.138921	-0.316917	-0.171605	0.0103414	-0.0103414	0.0316903	-0.183078	0.0690189	-0.0103414	-0.171605	0.104515	0.0536685	0.043205	0.00100936	-0.0381148	-0.27161	0.825547	0.699648	0.236832	0.70787	-0.0986086	-0.119868	0.0740048	-0.322842	-0.23464	-0.205623	0.0151249	0.601057	0.32533	0.302133	-0.0876365	-0.286102	0.0357069	-0.168096	-0.130621	0.00100936	-0.23464	-0.0103414	0.746046
Pfn1	Gene	238	1	0	0	0	0	0.0595383	-0.271795	-0.126683	-0.0934805	0	-0.106521	0.0369554	0.320764	-0.113707	-0.150646	0.0151871	-0.412097	0	0.0971079	0.117351	0.211351	-0.0305062	0.211351	-0.481212	1.5936	0.746833	0.333076	0.56699	0.0369554	0.294039	0.173566	-0.263674	-0.150646	-0.173086	0	0.758632	0.355724	-0.0477488	-0.217122	-0.0219796	-0.19568	0.256023	0.192228	0.0850592	-0.357289	-0.287589	0.707688
Acaa1a	Gene	239	0	0	0	0	0	-0.659849	-0.0299463	0.0444595	-0.0573941	0.053611	-0.0346683	0.152322	0.284596	0.053611	-0.0299463	-0.0785015	-0.228646	-0.113472	0.0299463	0.387595	0.352642	0.053611	-0.249545	-0.579071	0.898826	0.804844	0.177636	0.267012	-0.249545	0.0840845	0.235824	-0.242087	-0.255031	0.0176207	-0.228646	1.00084	0.378883	0.0373019	-0.439892	-0.0099163	-0.200024	0.152322	-0.305122	-0.0229884	-0.260518	-0.618721	0.309847
Gata2	Gene	240	0	0	0	0	0	-0.053225	-0.0077716	-0.281876	0.155825	-0.263576	-0.290039	0.311311	0.311311	0.209281	-0.0152466	0.38208	0.606813	0.108013	0	0	-0.362542	0.585504	0.164149	0.493635	-0.309119	0.407829	-0.200227	0.252321	-0.245921	-0.808379	-0.910822	-0.0227216	0.375874	-0.0466051	0.305048	1.13963	0.305048	-0.153173	-0.144071	-0.346353	0.860774	0.38208	0.0293176	0.188092	-0.053225	0.898429	1.23405
Tnfrsf10b	Gene	241	0	0	0	0	0	-0.482209	-0.416493	-0.603498	0.234814	-0.384342	-0.211111	0.839179	-0.848335	0.129113	0.043066	0.520518	0.344568	0.0161142	0.847369	-0.0161142	-0.289061	-0.384342	-0.59502	0.335276	0.148604	0.0810588	-0.0490815	0.148604	0.0890199	-0.362169	0.043066	-0.15597	0.129113	-0.33618	0.297864	0.445186	-0.323835	0.169489	0.35386	-0.59502	0.528449	0.0730977	0.705645	-0.0161142	0.380663	1.26143	0.528449
Des	Gene	242	0	0	0	0	0	-0.393993	-0.61517	0.0522022	1.0807	0.227074	-0.344492	0.486341	0.0789319	0.217328	-0.122896	-0.0522022	-0.26031	0.265001	-0.287597	0.314058	-0.393993	-0.488603	-0.0230247	0.477609	0.23682	0.533401	-0.350764	-0.318334	-0.515282	-0.61517	0.169274	-0.745722	0.00972998	0.169274	0.131281	-0.165618	-0.122896	0.117654	-0.22524	0.468878	0.496358	0.0652705	0.643949	0.208978	0.272298	0.600803	0.776825
Mapk3	Gene	243	0	0	0	0	0	0.71697	-0.193625	-0.0314655	-0.141641	-0.234888	-0.162214	0.256254	0.286012	0.318263	0.112523	-0.0386859	-0.0853421	-0.175035	0.385064	0.0314655	0.171713	0.263714	0.611309	-0.294441	0.263714	-0.673086	-0.285757	-0.0543469	0.301243	0.765691	0.135912	0.119492	-0.350418	-0.117398	-0.470547	0.293421	0.470462	-0.187936	0.4518	-0.0249772	0.293421	0.782329	0.830063	0.315189	0.139506	0.470462	-0.261175
Gaa	Gene	244	0	0	0	0	0	1.0984	-0.484907	0.213215	-0.0810098	-0.249687	-0.354547	0.303641	0.232916	-0.0810098	-0.0138919	0.269533	0.0138919	-0.113252	0.188574	-0.0583611	0.0900101	0.867931	0.840048	0.107168	0.303641	-0.2125	-0.474774	-0.164764	-0.0583611	0.425991	-0.0363499	0.415708	-0.267511	0.0246511	-0.714161	0.223394	0.232916	-0.164764	0.213215	-0.126841	0.223394	0.854703	0.867931	0.0359026	-0.406307	0.059313	-0.240519
Efnb3	Gene	245	0	0	0	0	0	0.903586	-0.184524	0.357085	-0.170928	-0.429241	-0.458338	0.451502	0.399041	-0.0816504	0.17166	0.47838	-0.0263922	-0.0263922	0.0672134	-0.0495942	0.0263922	0.451502	0.669706	-0.00293797	0.0503075	0.0421869	-0.102005	-0.0263922	-0.735282	0.163336	0.148271	0.537756	-0.105893	0.190575	-0.157877	0.420812	0.340012	-0.409457	0.0902354	-0.277204	0.299462	0.307072	0.37352	-0.112605	-0.181639	-0.318556	0.236746
Magee1	Gene	246	0	0	0	0	0	0.113347	0.00411078	0.0262253	-0.0487884	-0.129747	-0.0949278	0.0512357	-0.0742873	0.0262253	0.0512357	0.240134	0.216674	-0.0247186	-0.105106	-0.129747	-0.00411078	0.567588	0.465231	0.312456	-0.0345067	0.128954	-0.0901668	0.206126	0.0262253	0.14987	0.0793925	0.337696	-0.0742873	0.0092685	-0.216501	0.187699	0.216674	0.00411078	0.0973865	0.0512357	0.0398982	0.0631729	0.0852268	-0.129747	-0.0607872	0.363729	-0.576423
Abat	Gene	247	0	0	0	0	0	0.224221	0.224221	0.311941	0.03448	-0.292337	-0.209162	0.214291	0.121492	-0.121234	-0.121234	0.301393	-0.03448	-0.110539	-0.409383	-0.0572282	0.099378	0.346812	0.202937	-0.03448	-0.0523815	0.357902	-0.259404	-0.0214152	-0.03448	0.0911564	0.214291	0.301393	-0.0572282	0.214291	-0.268088	0.0911564	0.0607605	0.03448	-0.0572282	-0.0701496	-0.0475348	0.254993	0.0705486	0.23419	-0.222928	-0.381117	-0.268088
Gprasp1	Gene	248	0	0	0	0	0	1.24634	-0.227503	0.135572	-0.301908	-0.182175	-0.282082	0.112113	0.148252	0.0838566	-0.0612757	0.135572	0.179434	-0.00476622	0.00476622	-0.216166	-0.0612757	0.57521	0.365674	-0.00476622	-0.159731	0.0297464	-0.227503	-0.241176	-0.31619	0.0297464	-0.188009	0.461476	-0.148377	-0.00476622	-0.0158569	0.0450544	0.0838566	0.00476622	0.160281	-0.241176	0.0702942	0.233734	0.215835	-0.0386096	-0.159731	-0.117531	-0.0930876
Esam	Gene	249	0	0	0	0	0	-0.369632	-0.122641	-0.0433297	0.462848	-0.0294287	-0.290854	0.236763	0.00234001	0.0297438	-0.0236073	-0.00234001	0.118246	0.29556	0.387577	0.387577	-0.0338524	-0.275648	-0.3757	-0.0692474	-0.402668	-0.0817801	-0.36449	0.0112308	0.110905	-0.369632	-0.359349	-0.153206	0.0112308	-0.0651882	-0.174336	0.188038	0.212188	0.00234001	-0.111913	-0.0692474	0.362311	0.373902	0.188038	-0.0483834	-0.0338524	0.0487578	0.252561
Col4a2	Gene	250	0	0	0	0	0	-0.315602	-0.778098	-0.271626	0.152192	-0.471571	-0.285278	0.235717	-0.0333006	0.276701	0.0333006	-0.161808	0.363454	0.192808	0.161039	0.0456429	-0.366582	0.450527	-0.154735	-0.383269	-0.513436	-0.491135	-0.613101	-0.0906178	0.114954	-0.161808	0.103905	0.446778	-0.202874	-0.406393	-0.174023	0.446778	0.0161318	0.301373	0.34613	-0.476182	0.38819	0.443029	0.161039	-0.547365	0.396981	-0.0333006	0.775329
Gng2	Gene	251	-1	0	0	0	0	0.546971	-0.620837	-0.182794	-0.0743376	-0.119131	-0.360765	0.258995	0.279816	0.0743376	0.0884559	-0.0913098	0.392548	0.329831	0.444092	-0.190286	-0.326466	0.392548	0.10948	0.444092	-0.684503	-0.57359	-0.624733	-0.130637	-0.198372	-0.169852	-0.499784	0.204082	-0.202395	-0.405017	-0.134344	-0.0982729	-0.217577	-0.119131	0.225098	-0.244345	0.386574	0.0511815	0.373193	-0.58031	0.04481	0.216626	0.0849514
Synj1	Gene	252	0	0	0	0	0	-0.0532773	-0.462375	-0.193418	-0.358198	-0.238268	-0.193418	0.101543	0.0267244	0.123298	0.0884784	0.128059	0.411248	0.143938	0.193507	-0.0267244	-0.0999695	0.13282	0.214115	-0.0267244	0.13282	-0.558184	-0.286424	-0.0267244	-0.0267244	0.0657302	-0.0754447	0.193507	-0.181106	-0.317275	-0.158457	-0.136446	-0.125163	0.143938	0.232652	-0.258158	0.392539	0.0528088	0.143938	-0.32975	0.13282	0.291784	0.222336
Prkce	Gene	253	0	0	0	0	0	-0.316043	-0.448564	-0.0664529	-0.281186	0	-0.0843511	0.11526	0.0654873	0.0332543	0.136861	-0.29542	0.0849012	0.11526	0.293602	0	-0.0179782	-0.176552	0.0849012	0.0849012	-0.229892	-0.641875	-0.120752	-0.0312059	0.048437	-0.0458611	-0.176552	-0.241805	-0.164614	-0.229892	-0.241805	-0.151934	-0.0312059	-0.120752	0.0986595	-0.0843511	0.136861	-0.164614	0.212495	-0.482361	0.255777	0.31905	-0.203858
Slc1a2	Gene	254	0	0	0	0	0	-0.34564	-0.841146	-0.0512648	0.214237	-0.247418	-0.0512648	-0.0512648	-0.141485	0.214237	0.214237	0.214237	0.372391	0.214237	0.372391	-0.0512648	0.0512648	-0.141485	-0.141485	0.0512648	-0.784202	-0.712417	-0.141485	-0.0512648	0.0512648	-0.141485	0.0512648	0.0512648	-0.247418	-0.463808	-0.247418	-0.34564	-0.141485	0.214237	0.214237	-0.141485	0.214237	-0.0512648	-0.0512648	-0.34564	0.0512648	-0.141485	-0.0512648
Gabrb3	Gene	255	0	0	0	0	0	0.0905203	-0.383671	-0.0374985	-1.16977	-0.155962	-0.0519073	-0.0136596	-0.0733848	0.284972	0.171919	-0.222437	0.278003	0.226592	0.0946158	0.0136596	0.278003	0.146773	0.0556659	0.00326629	-0.290826	-0.78473	-0.507606	-0.00545142	0.119724	0.119724	0.0171269	0.0801378	-0.0281454	-0.155962	-0.120277	-0.201695	-0.0921729	0.356849	0.486817	-0.124619	0.226592	-0.135194	0.196945	-0.225249	0.421734	0.196945	-0.335458
Gria2	Gene	256	0	0	0	0	0	0.0153984	-0.620353	0.126231	-0.0929162	-0.040734	-0.0929162	-0.0153984	-0.0153984	0.264355	0.0775166	-0.180715	0.325833	0.264355	0.378009	-0.136689	0.201577	0.126231	-0.114418	0.126231	-0.29445	-1.23983	-0.558096	-0.114418	0.126231	-0.0929162	-0.040734	-0.162136	-0.114418	0.0458143	-0.0153984	-0.370838	-0.340479	0.325833	0.461945	-0.217813	0.153394	-0.29445	0.153394	-0.199962	0.264355	-0.040734	-0.29445
Slc8a1	Gene	257	0	0	0	0	0	-0.280235	-0.426366	-0.283981	-0.599808	-0.129402	-0.0802488	0.13282	0.177979	0.421887	0.304673	0.0164398	0.793322	0.304673	0.152785	-0.228454	-0.0164398	0.279674	-0.0518008	-0.266739	-0.0802488	-0.808907	-0.421894	-0.213223	-0.378554	-0.0718339	0.002137	-0.0124577	0.0130892	-0.307054	-0.0248816	-0.0297645	-0.499906	0.603845	0.379492	-0.323097	0.290368	-0.329713	-0.0718339	-0.453354	0.366427	-0.0164398	0.0396813
Map2	Gene	258	0	0	0	0	0	0.763681	-0.544861	0	-0.464444	-0.264842	-0.32632	-0.0717855	0	0.161465	0.248609	-0.12873	0.464999	0.0700739	0.0700739	-0.0717855	0	0.161465	-0.0717855	-0.389098	-0.32632	-0.683591	-0.264842	-0.32632	-0.32632	-0.32632	0	0.366777	-0.264842	-0.0717855	0.0700739	-0.0717855	-0.464444	0.0700739	0.366777	-0.464444	0.248609	-0.0717855	-0.12873	-0.264842	0.464999	-0.32632	0.161465
Mapk8	Gene	259	0	0	0	0	0	-0.392925	-0.265614	-0.202614	0.00416216	-0.0491968	-0.0558265	0.0692482	0.0987347	0.146483	0.146483	-0.0706381	0.146483	-0.00416216	0.139574	-0.0838756	0.0263542	0.124504	-0.173971	-0.163216	-0.411484	-0.613723	-0.186097	-0.150457	-0.121251	-0.0436503	-0.0558265	0.0692482	-0.138208	-0.100285	0.0198004	-0.401213	-0.198252	0.0263542	0.348069	-0.138208	0.0756619	-0.150457	-0.0122578	-0.325375	0.135769	-0.0627647	-0.091758
Akt3	Gene	260	0	0	0	0	0	-0.201623	0.0188086	-0.0570852	-0.3553	-0.00747765	-0.0486434	-0.0191144	0.120582	0.120582	0.1093	-0.0801062	0.321169	0.0872884	0.219021	0.00747765	-0.151085	0.0188086	-0.112452	0.0872884	-0.290416	-0.427177	-0.09487	-0.395119	0.0421414	-0.183377	-0.0840044	0.0188086	-0.00254205	-0.130915	0.145776	-0.388565	-0.336028	-0.0300666	0.00747765	-0.0406792	0.0421414	-0.130915	-0.151085	-0.253249	0.192468	0.0523277	0.0523277
Becn1	Gene	261	0	0	0	0	0	-0.126494	-0.165786	-0.0404853	-0.132908	-0.018717	-0.0861785	0.0354112	-0.00386597	0.100311	0.145913	-0.0861785	0.011141	0.0712582	0.159899	0.00386597	0.00386597	0.100311	-0.182355	-0.162193	-0.0404853	-0.376127	-0.527531	-0.228758	0.100311	-0.132908	-0.0625819	-0.047894	-0.149153	-0.132908	-0.0125688	-0.0591271	-0.388253	0.117894	0.136556	-0.120035	-0.0266205	-0.132908	-0.018717	-0.221383	-0.0125688	-0.132908	-0.197994
Oxr1	Gene	262	0	0	0	0	0	-0.217926	-0.271072	-0.232582	0.0512049	0.0690563	-0.0880611	0.0883032	0	0.0690563	0.0690563	-0.138284	0.284417	0.106882	0	-0.204699	-0.171843	0.203925	-0.211313	-0.0880611	-0.467907	-0.482141	-0.615386	-0.467907	-0.0949402	-0.204699	-0.186721	0.0690563	0	-0.217926	0	-0.253173	-0.491673	0.203925	0.203925	-0.0714604	0.1546	-0.204699	-0.232582	-0.232582	0.203925	-0.0714604	-0.45716
Prkacb	Gene	263	0	0	0	0	0	-0.0466921	-0.375845	-0.091852	-0.222535	0	-0.116101	0.176575	0.222715	0.0656968	0.176575	-0.105179	0	-0.0329265	0.210716	0.345061	0.35673	0.256823	0.141756	-0.401366	-0.241111	-0.222535	-0.14014	0	-0.0221674	0.246784	0.176575	0.119008	-0.204881	-0.0831683	-0.233147	-0.0221674	0.123854	0.0124946	0.0854636	0.166397	0.197216	0.543671	0.668508	0.0985058	-0.091852	0.0431917	-0.31433
Slc4a10	Gene	264	0	0	0	0	0	-0.213988	-0.184501	-0.287398	-0.128974	-0.00982191	0.0910043	0.139161	0.196323	0.415077	0.173825	-0.0810801	0.240983	-0.117654	0.00982191	-0.0396446	0.11927	0.0745983	0.027646	-0.0997971	-0.184501	-0.585917	-0.306151	-0.243273	-0.151272	0.404153	0.11927	-0.121565	0.0830402	-0.0936489	0.101617	-0.096723	-0.128974	0.415077	0.62188	0.0745983	0.240983	0.0648326	0.301984	0.252265	0.246624	0.430238	-0.439963
Map2k1	Gene	265	0	0	0	0	0	-0.0695911	-0.580714	0.0474947	-0.255698	0.0236665	-0.0354656	-0.0236665	0.143131	0.396944	0.0890309	-0.449223	-0.0746104	-0.0843985	0.190243	0.365762	0.451243	-0.0746104	0.1789	-0.664947	0.616355	-0.506385	-0.045781	0.313838	0.156234	0.48649	0.301366	-0.124179	-0.382105	-0.0746104	-0.0986802	0.353082	0.156234	0.499718	0.287804	-0.0645719	0.035335	0.365762	0.566133	0.212743	0.124422	-0.0354656	-0.110679
Mapk1	Gene	266	0	0	0	0	0	0.238197	-0.825444	-0.0622962	-0.155211	-0.276501	0.0135814	-0.0135814	0.0617639	0.18602	0.18602	-0.408831	-0.0135814	-0.0135814	0.322133	0.124542	0.238197	-0.155211	0.238197	-0.434262	-0.0781474	-0.61353	-0.155211	0.238197	0.0617639	0.379077	-0.0622962	-0.180547	-0.480292	-0.155211	-0.232729	-0.0622962	0.238197	0.0617639	0.238197	-0.276501	-0.0939985	0.0617639	0.379077	-0.124414	0.0135814	0.18602	-0.24348
Cdk5r1	Gene	267	0	0	0	0	0	0.00653239	-0.872866	-0.0825914	-0.208998	-0.121735	-0.0573627	0.0984962	0.088708	0.230885	0.273085	-0.453208	-0.121735	-0.00653239	0.339889	0.420363	0.46091	-0.148288	0.262137	-0.389399	0.196773	-0.941773	-0.453208	0.0744264	0.00653239	0.262137	0.252168	0.108535	-0.188098	-0.298615	-0.774902	-0.00653239	-0.0244339	-0.00653239	0.242239	0.0489274	-0.159204	0.38585	0.273085	-0.170456	0.108535	0.0282869	-0.407607
Camk2b	Gene	268	0	0	0	0	0	0.0292312	-0.164806	0.0178937	-1.07133	0.0178937	0.075382	-0.213506	-0.127111	0.160372	-0.164806	-0.467167	-0.315675	-0.0178937	0.240631	0.160372	0.0970197	-0.227811	0.106949	0.329253	-0.127111	-0.488517	-0.0707929	0.240631	0.106949	0.290451	-0.0178937	-0.498389	-0.164806	-0.1745	-0.326434	-0.443834	0.0856655	-0.293507	-0.0467231	0.0632223	-0.1745	-0.164806	0.303778	-0.0565113	0.075382	0.240631	-0.202582
Gria1	Gene	269	0	0	0	0	0	0.199761	-0.227134	0.0102836	-0.288888	0.0849896	0.0216377	-0.146175	0.0216377	0.199761	-0.171674	-0.55388	-0.0461508	0	0.0849896	-0.303193	0	-0.0932757	0.228396	0	-0.0121597	-0.980439	-0.519216	0.0524838	-0.0238282	0.174781	-0.262803	-0.415582	-0.0574882	-0.192314	-0.452058	-0.249882	0.0216377	0	0.189015	0.154158	0.154158	-0.112067	0.330296	0.0102836	0.174781	0.108739	-0.0711612
Ptprn2	Gene	270	0	0	0	0	0	-0.167578	-0.853875	-0.0844287	-1.32892	-0.186493	-0.315966	0.211851	0.102403	0.194198	0.211851	-0.25342	0.129395	-0.0363931	0.0827592	0.167179	0.0363931	0.194198	0.344846	-0.25342	-0.114993	-0.743977	-0.331761	0.00763495	-0.150692	0.344846	-0.108534	0.14026	-0.328863	-0.384545	-0.573217	0.183585	-0.209882	0.0626592	-0.0441714	-0.246481	0.129395	0.266406	0.356022	-0.532779	-0.164301	0.20515	-0.467402
Ppp3cc	Gene	271	0	0	0	0	0	-0.15055	-0.0131944	-0.126984	0.319298	0.0692024	0.289112	-0.0819455	0.00765182	0.340453	-0.00765182	-0.101174	0.00765182	-0.0666115	0.173475	-0.0744697	0.473664	0.0310555	-0.0666115	-0.0308422	0.280591	-0.384898	-0.31483	-0.137862	-0.0214874	0.468623	0.383812	-0.0819455	-0.0819455	0.0496022	-0.191092	0.00765182	-0.361344	0.644545	0.552062	-0.104971	-0.108769	-0.195047	-0.040155	0.44904	0.164319	0.109932	-0.675384
Apc	Gene	272	0	0	0	0	0	-0.284132	-0.350936	-0.0851525	-0.228639	-0.188351	0.151683	-0.0851525	-0.0731237	0.469607	0.132269	0.0488032	0.115218	0.0355755	0.0355755	-0.0355755	0.360384	-0.0175697	-0.260672	-0.260672	0.132269	-0.361884	-0.143313	-0.0731237	-0.203658	0.228071	0.341805	0.253502	-0.0731237	-0.149548	0.000328573	-0.115532	-0.0731237	0.600037	0.675914	-0.361884	0.107627	-0.188351	-0.188351	0.203643	0.0816592	0.000328573	0.0816592
Fam126a	Gene	273	0	0	0	0	0	-0.243132	-0.50865	-0.0852203	-0.424463	-0.33083	-0.0512276	0.0203045	0.142908	0.415982	0.0517191	-0.220417	0.126961	0.0821874	-0.0203045	0.204556	0.603017	0.0821874	0.0776066	-0.503685	0.857286	-0.641796	-0.493357	-0.127535	-0.405508	0.524951	0.208782	0.0399857	-0.289846	-0.0477449	-0.631701	0.283743	-0.289846	0.594675	0.473739	-0.302438	-0.0137685	-0.0669	0.283743	0.415982	-0.0272625	-0.19734	-0.393865
Hexb	Gene	274	0	0	0	0	0	-0.591265	-0.415377	0.0440029	-0.0872271	-0.185919	-0.169488	-0.0206458	0.206258	0.0709856	0.089584	0.0140329	-0.216873	-0.0140329	0.0960063	0.122849	0.276527	0.285783	-0.00740834	-0.524827	0.269252	-0.456437	-0.256457	0.138892	-0.411816	-0.223808	0.285783	0.0673919	-0.178334	0.000465073	-0.591265	-0.202384	0.0285241	-0.114276	-0.0444005	-0.0620814	-0.0140329	0.306821	0.0240518	-0.0140329	-0.223808	-0.757714	-0.40828
Csf1r	Gene	275	0	0	0	0	0	0.0134803	-0.752458	0.0343265	0.0294459	-0.260294	-0.294918	0.129845	-0.064189	0.0134803	-0.0134803	-0.164417	-0.294918	-0.0977624	0.15564	0.252779	0.26012	0.0843427	-0.0285461	-0.579673	0.144327	-0.256362	-0.487501	0.208518	-0.313265	-0.0881893	0.0577302	0.00518722	-0.349957	-0.252398	-0.795135	-0.238364	-0.146734	-0.280214	-0.100309	-0.209284	-0.0285461	0.177067	-0.0438659	-0.156775	-0.280214	-0.806234	-0.204952
Ccnd1	Gene	276	0	0	0	0	0	0.0545773	-0.318281	-0.436149	0.355644	-0.060518	-0.060518	-0.05126	0.25724	-0.132101	0.183002	-0.292725	-0.202837	0.05126	0.364133	0.235202	0.113181	-0.169525	0.0125197	-0.579735	0.781504	-0.700314	-0.165644	-0.379536	-0.0342773	-0.39554	-0.135548	-0.125028	-0.379536	-0.055889	-0.375858	0.20323	-0.350601	-0.192446	-0.249739	-0.318281	-0.165644	0.281169	-0.359549	-0.202837	-0.112131	-0.467072	-0.103313
Pla2g4f	Gene	277	0	0	0	0	0	1.22353	-0.00852807	-0.576248	-0.704804	-0.052272	0.00852807	0.776328	0.294695	-0.247579	-0.479673	-0.276495	-0.59877	0.146566	0.449597	0.425699	0.0804368	0.441067	-0.704804	0.571576	0.0643216	0.597937	0.62753	0.3286	0.221912	-0.450235	0.0643216	0.343201	0.38643	-0.621292	0.841523	-0.307852	-0.292174	-0.052272	0.00852807	-0.197046	0.343201	-0.509111	0.449597	0.669439	0.408916	-0.15312	1.2706
Cd33	Gene	278	0	0	0	0	0	0.908172	-0.257523	0.13864	-1.17141	-0.148602	-0.248619	0.0186171	-0.169677	-0.338606	0.26135	-0.257523	0.215915	0.193353	0.0376973	0.281131	-0.0186171	-0.0691322	0.26135	0.0281572	0.281131	-0.0267118	0.697404	0.984225	-0.628607	0.203041	-0.546503	0.165461	-0.355746	-0.452066	0.686545	-0.55903	0.491885	-0.257523	0.0376973	-0.0186171	0.274511	0.165461	0.327736	-0.65638	0.13864	0.231227	1.64175
Cacna1f	Gene	279	0	0	0	0	0	0.478326	-0.040304	-0.671625	0.180079	-0.463644	-0.463644	-0.463644	-0.407553	-0.671625	-1.32591	0.0679057	0.040304	0.521556	0.199447	0.560825	0.0679057	-0.225023	0.180079	-0.112453	-0.157048	0.231678	0.040304	-0.266477	-0.112453	-0.944751	0.299495	0.040304	0.040304	-0.486166	0.1122	-0.441122	-0.344547	0.269421	0.544042	-0.0619205	-0.0835371	-0.172726	0.383717	-0.463644	0.299495	0.215563	0.499941
Cldn15	Gene	280	0	0	0	0	0	0.747949	0.231464	-0.723165	0.165176	-0.527857	-0.245196	0.105989	0.0259886	-0.311216	-0.0430472	0.313811	-0.0828836	-0.32902	-0.0259886	0.575666	0.566695	-0.542806	0.0537562	-0.353562	0.220435	0.209406	0.584638	0.0607631	0.0467493	-0.783438	-0.783438	-0.226995	0.171738	-0.809586	0.612041	-0.32902	-0.208793	-0.651015	-0.311216	-0.0123448	-0.694248	-0.606396	-0.379033	-0.835735	-0.498511	-0.0430472	0.657107
Calm4	Gene	281	0	0	0	0	0	0.77783	-0.16414	0.353609	-0.270174	0.875697	-1.0264	-0.321148	-0.108049	-0.372121	0.281509	0.158134	0.0744807	-0.0744807	0.237584	-0.186662	0.36741	0.36741	0.321813	-0.321148	-0.228418	-0.565779	-0.875559	1.3411	-0.565779	-0.16414	-0.0450427	-1.0264	0.556654	0.100629	-0.16414	-0.372121	-0.0450427	-0.16414	-0.16414	0.426102	0.556654	1.06216	-0.0744807	0.683221	-0.270174	0.281509	0.187051
Ins2	Gene	282	0	0	0	0	0	0.935815	0.0262811	0.234616	0.161878	-1.1913	-1.09447	-0.62172	0.00697564	-0.00697564	-0.165695	0.772504	0.293856	-0.141153	0.676549	-0.0658073	-0.863967	-0.191167	0.854393	0.13798	-0.223397	-0.191167	-0.153424	0.248629	-1.28813	-0.310645	0.42645	-0.296247	0.835554	0.20151	-0.178431	-0.595571	0.213855	-0.886489	0.121197	-0.689322	0.241623	-0.262135	0.273858	0.293856	0.273858	-0.440839	0.38172
Myrf	Gene	283	0	0	1	0	0	0.378549	0.3551	0.268447	-0.0621397	-0.571279	-0.405137	0.0621397	-0.160751	-0.317121	0.114404	0.940377	0.330806	0.220728	-0.516339	-0.19453	-0.786008	0.0736741	0.16879	0.375421	0.0914473	0.857938	0.676697	0.431651	0.0311636	-0.0263705	0.137337	0.619409	0.095082	-0.178978	0.526727	0.646029	0.388284	0.0580966	-0.484467	-0.356872	0.365949	-0.249755	-0.633905	-0.405137	-0.912018	-0.516339	1.09608
Cers2	Gene	284	0	0	0	0	0	0.44001	0.314263	0.197077	0.0500223	-0.250807	-0.0500223	0.154295	0.0540784	-0.16973	0.0750648	0.644588	-0.188675	-0.0744009	-0.445127	-0.14107	-0.20263	0.392322	0.197077	0.149717	0.37561	0.499797	0.162663	0.0581346	-0.424532	-0.0406675	0.269932	0.34864	0.121295	0.214265	0.253365	0.367877	-0.105585	0.0118755	0.0186044	0.193665	0.422948	0.214265	0.109786	0.476957	-0.22265	-0.316749	0.0462767
Optn	Gene	285	0	0	0	0	0	0.117236	0.455625	0.176948	0.505001	-0.168732	-0.158342	0.133061	-0.0579948	-0.0732215	-0.0171553	0.560306	0.415083	0.0171553	-0.258621	-0.429484	-0.250937	0.422725	0.107517	0.341136	-0.46696	0.479191	0.277862	-0.13542	-0.191426	-0.0379893	-0.279712	0.393993	0.0431729	0.129341	0.458096	0.15136	0.189742	-0.000172571	0.0853647	-0.0732215	0.241083	-0.0828304	-0.00880941	0.180228	-0.122121	0.112881	0.815609
Rdx	Gene	286	0	0	0	0	0	0.412203	0.276111	0.140795	0.154403	-0.0595305	-0.067361	-0.0068103	0.0068103	-0.0422868	-0.158951	0.407498	0.0707903	0.0141559	-0.284166	-0.317983	-0.311751	0.183689	0.110278	0.190102	-0.0595305	0.661118	0.213175	-0.0559954	-0.0716565	-0.252198	0.030565	0.254015	0.102183	0.0371779	0.43449	0.160689	0.0141559	0.234681	0.110278	-0.00275	0.087838	-0.220288	-0.425491	0.110278	0.0141559	-0.311751	0.345983
Slu7	Gene	287	0	0	0	0	0	-0.0897829	0.248891	0.128276	0.149703	0.0462888	-0.0535092	-0.163176	-0.0462888	-0.0535092	0.0822212	0.215662	0.124683	0.0977	-0.0938785	-0.217802	-0.286894	0.16993	-0.024179	0.136727	-0.193963	0.380762	0.380762	-0.0605793	-0.00432401	-0.143874	-0.115791	0.215662	0.0822212	0.0822212	0.322949	-0.0769634	0.156889	0.0166422	0.06773	-0.0605793	-0.00838431	-0.163176	-0.232211	-0.185755	-0.0570442	-0.0462888	0.380762
Inpp5f	Gene	288	0	0	0	0	0	0.324029	0.244027	0.238569	-0.0433106	-0.032445	-0.089946	-0.0703022	0.0590371	-0.227591	-0.16507	0.256522	0.0590371	0.0391462	-0.209098	-0.0433106	0.032445	0.172141	0.00689814	0.032445	-0.666042	0.287219	0.233111	-0.223786	-0.209098	-0.223786	-0.173773	0.244027	0.0703681	0.385783	0.27058	-0.220331	0.0108802	-0.16507	-0.0793557	-0.110046	-0.0246486	-0.032445	0.0590371	0.138848	-0.179921	-0.273891	0.721656
Txnl1	Gene	289	0	0	0	0	0	0.908987	0.552727	0.151057	0.477759	-0.0659465	-0.198336	0.042347	0.0912753	-0.278408	-0.223082	0.724583	0.368485	-0.042347	-0.575086	-0.465515	-0.215761	0.612626	0.118318	0.312741	-0.758262	0.702618	0.191797	-0.824112	-0.182785	-0.61432	-0.160286	0.481189	0.129631	0.493048	0.582493	0.0828101	0.125731	-0.0498799	-0.152355	0.0196326	0.308292	0.0317205	-0.230962	0.182508	-0.114199	-0.462299	0.164984
Ache	Gene	290	0	0	0	0	0	-0.238781	0.546386	0.0124266	0.240112	-0.541764	-0.554089	0.214519	0.159294	-0.331956	-0.0633131	0.855649	0.151484	0.289084	-0.705945	-0.115774	-0.0124266	0.894045	0.411411	0.2605	-0.25785	0.447941	-0.384081	-0.496787	-0.541764	-0.16223	0.373366	0.686066	0.0705089	-0.0189858	-0.0893136	0.230071	0.165733	-0.451275	-0.314775	-0.20981	0.475232	0.694111	0.367652	0.244026	-0.142579	-0.350996	0.523453
Mal	Gene	291	0	0	0	0	0	0.317392	-0.0608625	0.0608625	-0.257026	-0.359077	-0.642638	0.589147	0.500092	-0.243161	0.0725898	0.460194	-0.165383	0.279616	-0.154862	0.166523	-0.343035	0.0608625	0.201185	0.166523	-1.11445	0.374788	-0.378734	-0.191649	-0.581912	-0.0444564	0.0968387	0.355087	0.105522	-0.264435	-0.165383	0.0286202	0.243693	-0.312471	-0.0444564	0.215244	0.688985	0.355087	0.141999	-0.0228917	-0.639214	-0.389131	0.61992
Mbp	Gene	292	0	0	0	0	0	0.247192	0.414733	0.307852	-0.0187741	-0.317503	-0.264081	-0.043483	0.376908	-0.372898	0.0187741	0.954879	-0.160055	0.103153	-0.728876	0.21979	-0.160055	0.0752699	0.121131	-0.471175	-1.03229	0.730264	-0.141655	0.00957644	-0.967513	-0.253434	0.561471	0.396155	0.169568	-0.0554213	-0.598952	0.169568	0.28242	-0.728876	-0.395221	-0.134001	0.561471	0.730264	0.121131	0.654386	-0.922841	-0.891619	0.536136
Gsn	Gene	293	0	0	0	0	0	0.0922539	-0.0716512	0.0188606	0.121458	-0.303333	-0.340867	0.0498152	0.0333497	-0.226327	-0.203082	0.516889	-0.297775	0.0573995	-0.4043	-0.011926	0.011926	0.0881584	-0.280968	-0.652076	0.0463959	0.414941	-0.518851	-0.0939615	-0.752454	0.0381632	0.10897	-0.0598206	-0.127228	0.0963495	-0.652076	0.191333	-0.19684	-0.212467	-0.267739	-0.154228	-0.104857	-0.0207228	-0.260708	0.181773	-1.01482	-0.589751	-0.415835
Mag	Gene	294	0	0	1	0	0	0.565926	0.15895	-0.0202302	0.297017	-0.37795	-0.577654	0.189136	0.33214	-0.584977	-0.0609599	0.562805	-0.221026	0.216696	-0.486558	0.0202302	-0.398204	-0.0202302	-0.342344	-0.610871	-0.85342	1.08153	-0.271615	-0.366121	-0.659457	-0.844804	0.010313	-0.00509653	-0.0609599	0.0609695	-0.333632	0.444348	0.380829	-0.858458	-1.01159	-0.577654	-0.0528476	-0.107834	-0.623457	-0.0431867	-1.17279	-1.32692	0.623102
Grin3b	Gene	295	0	0	0	0	0	-0.151815	1.17776	-0.576036	0.758025	0.359833	-0.264626	-0.108585	0.801435	-0.214272	0.514477	1.14924	0.674962	0.0539476	-0.264626	-0.648136	-0.0539476	-0.855164	-0.330646	0.459507	-0.94525	-0.576036	0.0413334	-0.264626	-0.273103	-1.25079	0.0413334	-0.246424	0.459507	1.0676	-0.385727	-0.802867	-1.25079	-0.190668	-0.486487	-0.692062	0.442806	-0.0860986	0.239092	0.174424	0.442806	0.842982	0.499883
Epo	Gene	296	0	0	0	0	0	0.88588	0.141076	-0.0335686	-0.162125	-0.360901	0.161803	-0.537197	-0.537197	0.975217	0.0630066	0.664703	-0.0560905	-0.264072	0.345633	0.0335686	-0.537197	-0.918355	0.587632	0.0335686	0.0924446	-0.918355	-0.45773	-0.616665	-0.0335686	0.0924446	-0.76751	0.18253	-0.213098	0.607001	0.11676	-0.537197	-0.76751	-0.0560905	-0.76751	-0.616665	0.490407	-0.616665	0.0335686	0.651967	0.324016	0.623116	-0.76751
Phf19	Gene	297	0	0	0	0	0	0.908531	0.403532	-0.0784274	0.312357	-0.0939803	-0.0137596	0.254329	0.198305	0.0137596	-0.770792	-0.467123	-0.443519	0.254329	-0.683545	-0.17629	0.530813	-0.306799	-0.702913	0.330278	-0.0518459	-0.828887	0.312357	-0.0336971	0.166563	-0.355164	0.0809584	0.384826	0.827182	0.158602	0.158602	-0.100542	0.198305	-0.0939803	-0.33895	-0.756394	-0.0336971	-0.33895	-0.0939803	0.0614289	0.699649	-0.0265768	-0.383051
Notch4	Gene	298	0	0	0	0	0	0.34014	-0.164858	-0.646818	0.348331	0.0727262	0.0103867	0.109557	-0.22863	-0.0103867	-0.447782	-0.631265	0.164298	0.547842	0.0217405	-0.744681	-0.164858	-0.123586	0.131259	-0.594967	-0.342243	-0.539929	-0.779908	0.0296709	-0.0827049	-0.487432	-0.256034	0.0376013	0.34014	0.120408	-0.101454	0.290574	-0.174145	-0.0103867	0.0296709	-1.32478	0.833777	-0.0198063	0.164298	-0.101454	0.566271	0.258792	-0.000967105
Hc	Gene	299	0	0	0	0	0	0.417321	0.635698	-0.00690042	-0.218053	-0.524649	-0.524649	-0.25988	-0.468559	0.0655926	0.287555	-1.00576	0.256293	0.220686	0.30451	-0.0789998	0.00690042	-0.286029	-0.630683	-0.173459	-1.00576	0.30451	0.322711	-0.588927	0.0655926	-1.38691	-0.732631	-0.286029	-0.468559	0.850448	0.322711	-0.233731	-0.681657	0.0218486	-0.327483	-0.588927	0.30451	-0.233731	0.322711	0.322711	0.483037	-0.0789998	-0.173459
Gabrp	Gene	300	0	0	0	0	0	0.808154	-0.133816	0.54539	-0.23985	0.0840774	0.311833	0.370132	-0.0777256	-0.341798	-0.014719	0.014719	-0.133816	-0.044157	0.267907	0.0633503	-0.111294	0.561506	0.509907	0.442028	-0.198094	0.157102	0.370132	0.0633503	0.217374	-0.133816	-0.341798	0.104804	0.17278	-0.438626	-0.133816	-0.23985	-0.535455	0.289524	0.267907	0.456426	-0.290824	-0.044157	0.561506	-0.614923	0.629323	0.311833	0.0390346
Hdac1	Gene	301	0	0	0	0	0	0.654825	0.203204	-0.135454	0.222409	0.276023	0.0107029	-0.0107029	0.0731038	0.135272	-0.0347768	-0.0445794	-0.119451	-0.155129	0.263044	-0.165856	-0.0347768	0.164249	-0.0297024	0.372616	0.97386	0.395262	0.0731038	-0.233642	-0.0518859	0.0458452	-0.101143	-0.463648	-0.0789723	0.0791498	0.257931	0.236061	-0.291041	-0.0914917	-0.198743	0.357761	-0.0246281	0.0269522	0.16964	0.474386	-0.0107029	0.108027	0.0165514
Psen1	Gene	302	0	0	0	0	0	0.656231	0.130931	0.0262878	-0.525443	-0.0171936	-0.0101271	-0.0670384	0.0744651	-0.208265	0.0668229	0.17151	-0.12285	-0.0329865	0.0101271	0.109836	-0.0101271	-0.0820253	-0.0670384	-0.0396537	0.364466	0.109836	-0.103429	-0.0820253	-0.0290542	-0.135325	0.0628682	-0.163275	-0.0251219	-0.110926	-0.205049	0.0884199	-0.446257	-0.23538	-0.439184	0.0499771	-0.0935324	-0.174592	0.0926917	0.0341679	-0.205049	-0.298185	0.0805916
Camk2d	Gene	303	0	0	0	0	0	0.908917	0.304711	0.0912418	-0.00932093	-0.132549	0.00932093	0.0231857	0.00932093	-0.125995	-0.229612	-0.329856	0.0459402	-0.769732	0.013232	-0.627396	-0.455031	0.195719	0.1677	0.0702037	0.294967	0.349858	0.232503	-0.829258	-0.0127757	-0.385068	-0.550956	0.158532	-0.032109	0.0231857	0.304711	0.338937	0.1677	-0.0734583	0.304711	-0.222988	-0.0993467	-0.201546	-0.148187	0.0609472	0.349858	0.0171431	-0.0203859
Sirt1	Gene	304	0	0	0	0	0	0.877133	0.849775	0.338459	0.582348	0.453149	0.460303	-0.0596792	-0.0634084	0.0138867	-0.081721	-0.194966	0.0441365	-0.14036	-0.0138867	-0.112689	-0.0520024	-0.0688944	-0.101017	0.888331	-0.568326	0.418031	0.418031	-0.0311789	0.46375	-0.261874	-0.118985	-0.147377	0.421961	0.595617	0.298658	-0.337451	0.227018	-0.261874	0.0778966	0.523135	-0.190286	-0.230902	-0.0480547	0.26106	0.507198	0.425891	-0.0253936
Crtc2	Gene	305	0	0	0	0	0	0.0807339	0.729536	0.0646962	0.347147	0.259342	0.332097	-0.304493	-0.0735811	0.0756663	-0.175533	0	0	-0.230994	-0.10539	0	-0.0417781	-0.2211	0.00606739	0.479801	-0.0123376	0.205919	0.252323	-0.0735811	0.0506506	-0.290421	-0.117622	-0.470385	0.433933	0.216646	0.16715	-0.154731	-0.0918736	-0.507474	-0.10539	0.0506506	-0.0243925	-0.206714	0.285664	0.37098	0.5803	0.634819	0.178913
Phf2	Gene	306	0	0	0	0	0	0.589281	0.415963	0.0841819	0.415963	0.170456	0.320739	-0.258921	-0.303859	0.0747311	-0.111156	0.0404205	-0.0404205	-0.291534	-0.119607	-0.149467	-0.0404205	-0.404683	0.208936	0.577346	-0.544581	-0.201045	0.174812	-0.316976	0.153158	-0.0739632	-0.115382	-0.100766	0.107652	-0.258921	-0.344468	-0.538796	0.0114492	-0.143844	-0.13385	0.15674	0.100749	-0.237395	-0.0508908	0.274682	0.278853	0.548887	-0.371908
Cacna1c	Gene	307	0	0	0	0	0	0.388562	0.517897	0.292837	-0.0958659	-0.054668	0.374572	-0.0441621	-0.0839307	0.39324	0.107839	-0.088107	-0.00170613	-0.131355	-0.0400875	0.00170613	0.269961	-0.387871	0.19098	0.56512	-0.0400875	-0.0698555	0.29635	-0.446227	0.266648	0.276865	0.359506	0.0864139	0.348116	0.223635	-0.200257	-0.260656	0.0778587	0.397386	0.417499	0.401533	0.0339623	-0.148275	0.0533832	0.460307	0.547593	0.313553	-0.552883
Srsf4	Gene	308	0	0	0	0	0	0.553156	0.35464	0.0410181	-0.402005	0.200292	0.23459	-0.052284	-0.0841793	0.117968	-0.116887	-0.0339517	0.0339517	0.0687694	-0.171648	-0.0423871	-0.052284	0.00217157	0.143837	0.378262	-0.0841793	0.218196	0.227115	0.15604	0.167608	-0.092034	0.077433	0.0509286	0.0926337	0.194196	0.00683157	-0.052284	0.160981	0.0114916	-0.00915157	-0.0192533	-0.153904	-0.13021	-0.167774	0.12561	0.0926337	0.0410181	-0.186916
Tbpl1	Gene	309	0	0	0	0	0	0.647822	0.107561	0.0711604	-0.85625	0.148382	0.152645	-0.0540149	0.0247249	-0.0247249	-0.0860619	-0.147099	-0.0247249	-0.113996	0.171404	-0.0349038	0.0247249	-0.0710199	0.0982097	0.0625695	-0.294973	0.0247249	0.0711604	-0.158986	0.171404	0.0782306	-0.10624	0.0159484	0.0919392	0.164791	0.0247249	-0.204526	0.0818408	-0.113996	0.131476	0.244504	-0.177525	0.0159484	0.0919392	0.113357	0.113357	0.244504	-0.439906
Atp6v0e	Gene	310	0	0	0	0	0	0.425313	0.180411	0.0404655	-0.213144	0.193944	0.220827	0.25499	-0.0301828	-0.271388	-0.163068	-0.0575731	-0.266836	-0.0528667	0.0742756	-0.150981	0.0301828	0.0843239	-0.100459	0.536491	0.180411	0.411045	-0.150981	0.165769	0.0122599	0.225479	-0.123309	0.113845	0.25499	0.180411	-0.262225	0.00647326	0.0692527	-0.410773	-0.0466377	0.452081	-0.157235	-0.309043	0.00647326	0.452081	0.0404655	0.0546118	-0.399483
Ap4s1	Gene	311	0	0	0	0	0	0.646565	0.185661	0.00447232	0.13328	0.121299	0.11484	-0.0684523	0.00852385	-0.00447232	-0.146919	-0.117549	-0.184764	-0.0861332	-0.0235867	-0.0100189	0.0505275	0.0505275	0.128647	0.137913	0.0269201	-0.0100189	-0.315728	-0.290874	0.145404	0.222617	-0.101928	-0.138328	0.0655321	0.137913	-0.0235867	-0.0525801	-0.138328	-0.202386	0.0954891	0.282769	-0.263504	0.0791406	0.0791406	0.228765	-0.0314602	0.163682	-0.312844
Insr	Gene	312	0	0	0	0	0	0.591624	0.493562	0.263975	-0.215776	-0.0859474	0.111368	-0.152674	-0.353416	0.0545269	-0.0267755	0.17038	0.281623	0.0267755	-0.0779187	-0.0665265	-0.31153	0.133866	0.00391622	0.757119	-1.01119	-0.0377734	0.0868798	-0.159997	0.212872	-0.174578	-0.27265	0.144268	0.172928	0.310425	0.172928	-0.409354	-0.137689	0.125323	0.203954	0.0783912	0.203954	-0.284752	-0.0818146	-0.182016	0.325873	0.435293	0.0826355
Syt7	Gene	313	0	0	0	0	0	0.44477	-0.0667752	0.0525444	-0.0758288	-0.0959982	0.0525444	0.175668	-0.086419	0.247554	0.0250198	-0.0250198	0.131453	-0.153811	0.0874838	-0.161543	-0.161543	-0.355671	0.186844	0.433652	-0.890791	-0.570638	-0.235329	-0.270364	0.11357	0.186844	-0.0489511	0.107414	0.207745	-0.313585	-0.0531585	-0.382748	-0.170246	0.0476088	0.164386	0.00644303	0.247554	0.073895	0.236638	-0.0489511	0.494339	0.366562	0.0304959
Cdc27	Gene	314	0	0	0	0	0	0.539507	0.0557341	0.134975	-0.0287329	-0.0531115	-0.0887545	-0.30875	0	0.127175	0.193241	0	0.266084	0.112041	-0.112755	-0.175214	-0.106659	0.266084	-0.0110851	0.228214	-0.474724	-0.452705	0.211543	-0.0760983	-0.0645022	-0.214317	-0.135753	0.0331648	0.0517114	0.00976108	0.10866	-0.612875	-0.252118	0.0244374	0.356507	0.0638204	0.105279	-0.0380457	0.147543	-0.0333893	0.211543	0.166428	0.0437913
Kras	Gene	315	0	0	0	0	0	0.26854	0.0490585	-0.157438	0.0490585	-0.0601949	-0.0146895	-0.0844217	0.0146895	0.0490585	0.0397242	0.104635	0.149875	-0.0844217	-0.205651	-0.121489	-0.0500412	-0.00691796	-0.257452	0.000203813	-0.671063	-0.157438	-0.220505	-0.172183	-0.390308	-0.134815	-0.0720977	-0.0444168	0.219263	-0.104682	-0.00335707	-0.342565	0.0490585	0.0960056	0.222682	0.0675977	0.195147	-0.0646816	-0.0528747	0.0490585	0.201858	0.195147	0.036622
Polr2b	Gene	316	0	0	0	0	0	-0.321001	0.426084	0.148915	-0.0768118	0.0965822	0.134252	-0.204402	-0.00835636	0.0623164	0.0169487	0.00835636	0.141314	-0.041669	-0.193713	-0.162293	-0.118295	0.092991	-0.0353258	0.248815	-0.296595	0.248815	-0.0353258	-0.151852	-0.165997	-0.103154	-0.106339	-0.122555	0.20069	0.292942	0.0679976	-0.357567	0.0591558	-0.0487479	0.134252	0.171364	-0.0225789	-0.0910703	0.0288541	0.214767	0.16291	0.192008	-0.384179
Hmgb1	Gene	317	0	0	0	0	0	-0.196935	0.0998509	0.0137845	-0.210994	0.0859861	0.0184174	0.00643628	0.0488195	0.0305418	-0.167442	-0.11039	0.0402929	-0.131511	-0.00643628	-0.226141	-0.124881	-2.25546e-05	-0.205995	0.155858	-0.28649	0.298556	0.0998509	-0.427706	0.00643628	-0.0294365	-0.345187	-0.124881	0.0938083	0.267706	0.146869	-0.192875	-0.138449	-0.00643628	0.18815	0.126471	-0.2389	-0.167442	-0.167442	0.130337	0.0707991	0.155858	-0.487168
Prpf3	Gene	318	0	0	0	0	0	0.185149	0.348219	0.209151	0.279781	0.0401695	0.191154	-0.00569875	-0.05382	0.00569875	-0.157476	0.00980984	-0.135829	-0.210979	-0.109812	-0.279814	-0.118742	-0.243908	-0.05382	0.439996	-0.437161	0.254189	0.166222	-0.161794	0.155622	-0.292286	-0.157476	0.195059	0.191154	0.315328	0.162289	-0.654493	0.0478391	0.00569875	-0.126378	-0.00162417	-0.261451	-0.437161	-0.235815	0.0765584	0.30017	0.0401695	-0.650744
Pik3ca	Gene	319	0	0	0	0	0	0.10063	0.316892	-0.0184171	0.390678	0.0847579	0.111819	-0.156749	-0.260804	-0.178227	-0.127298	0.0512823	0.0291726	0.0184171	-0.309657	-0.303416	-0.156749	0.0219522	-0.309657	0.281857	-0.572325	0.316892	0.169473	-0.354959	0.12175	-0.462107	-0.0946495	0.0847579	0.19655	0.298614	0.218742	-0.496185	-0.101576	-0.0315535	-0.0184171	0.207963	-0.0567602	-0.400009	-0.395668	0.161734	0.136562	0.0570782	-0.233803
Lypla1	Gene	320	0	0	0	0	0	0.0892132	0.284886	-0.0551628	0.348821	0.0517003	0.0137953	-0.108663	-0.0137953	-0.108663	-0.038583	0.172182	0.0849526	0.0556564	-0.0551628	-0.133927	-0.0705724	0.0304661	-0.157854	0.165839	-0.0502043	0.165839	-0.460677	-0.56073	-0.00450633	-0.126436	0.199152	0.0304661	0.236362	0.0683367	-0.0705724	-0.235793	-0.51385	0.116438	-0.00450633	0.003106	0.0378071	-0.105028	-0.266179	0.184929	0.14131	-0.150059	-0.654528
Adam10	Gene	321	0	0	0	0	0	-0.0110283	0.373104	0.0166526	0.22543	0.118812	0.110128	-0.111113	-0.218509	0.0831273	-0.0233523	-0.0340215	0.0916173	0.0110283	-0.13004	-0.0376596	-0.0604194	-0.0303833	-0.213445	0.100794	-0.287753	-0.148417	-0.235478	-0.617789	-0.00361214	-0.429469	-0.0810626	-0.0110283	0.165705	0.262928	0.110128	-0.597905	-0.469086	0.0110283	-0.0604194	0.137713	0.0166526	0.0577124	-0.120968	0.177535	0.303601	-0.0110283	-0.166944
Cnot10	HK	322	-1	0	0	0	0	0.682383	0.244567	0.0428082	0.195973	0.00488054	-0.057992	-0.00488054	-0.11154	0.0161963	-0.206241	-0.057992	0.00488054	-0.137044	0.0239206	-0.30034	-0.293673	0.294035	0.00488054	0.522762	-0.63536	-0.274346	-0.190042	-0.89852	0.161547	-0.210709	-0.264807	0.0914736	0.00885815	0.170704	0.0128358	-0.540711	-0.30034	-0.140634	-0.0336135	0.0428082	-0.144224	-0.0809789	-0.103945	0.0745434	0.0589399	0.122295	-0.293673
3110043O21Rik	Gene	323	0	0	0	0	0	0.502412	0.286244	0.155041	0.100789	0.0714469	-0.0274702	-0.276497	0.0274702	-0.115889	-0.11949	0.223327	0.0853167	-0.0843078	-0.27056	-0.131116	-0.166361	0.054986	-0.0708768	-0.0750497	-0.675089	0.21569	-0.510993	-0.296726	-0.159338	-0.559403	-0.140725	-0.180015	0.0341048	0.250712	-0.249321	-0.47634	-0.0843078	-0.446866	-0.226627	0.0232282	-0.216236	-0.302779	-0.0537111	0.00219809	-0.0537111	-0.0900958	-0.0407392
Gtf2ird1	Gene	324	0	0	0	0	0	0.515162	0.474865	0.49961	-0.0659049	-0.0391024	0.0836272	0.00555973	-0.120229	0.232432	0.00555973	-0.00555973	-0.0196069	-0.337048	-0.202535	-0.0343933	0.169317	0.243797	0.313714	0.597438	0.00960617	0.0836272	0.72094	0.401043	0.0660233	0.0344418	-0.146395	0.450824	0.0706523	0.43057	0.109592	0.0503787	0.401043	0.0308414	-0.0468652	0.0879456	-0.0547251	-0.0343933	0.181119	0.232432	0.269385	0.370298	0.221778
Erlec1	Gene	325	0	0	0	0	0	0.513821	0.27303	0.108474	-0.264605	-0.296058	0.0516008	-0.0516008	-0.181585	0.115536	0.115536	0.105682	0.0782324	-0.307564	-0.212667	-0.173673	-0.0954798	0.0900535	0.38804	0.327443	0.174913	0.0997495	0.318267	0.237678	-0.132117	0.324341	-0.0990344	0.264044	0.0447411	0.0132051	0.475932	0.152904	0.206472	0.309777	0.351485	0.108474	0.18899	0.108474	0.330546	0.232011	0.260924	0.443283	0.102889
Tada2b	HK	326	0	0	0	0	0	0.0367211	0.218326	0.0367211	0.174076	0.0138617	-0.00382109	0.00382109	-0.0161987	-0.0117305	-0.0443562	0.0785023	0.109063	-0.066956	-0.0364761	-0.0708606	-0.174073	0.0964071	0.360746	0.527723	0.126355	0.598773	0.649573	0.632855	-0.0206669	0.0602867	-0.238676	0.141402	0.0138617	-0.0291555	0.136726	0.413375	0.63983	-0.18157	-0.0605168	0.00382109	0.0688939	0.0220478	0.105325	-0.308705	-0.134322	0.55822	0.582061
Usp30	Gene	327	0	0	0	0	0	0.201412	0.12238	0.134757	0.341456	-0.172809	-0.0953409	-0.042991	0.0110191	-0.181161	0.0638132	0.191577	-0.103377	-0.110039	-0.0110191	0.0189609	-0.090584	0.341456	0.407994	0.344817	-0.0549156	0.247642	0.224675	0.551954	-0.318315	-0.0871718	0.0282808	0.295007	0.184397	0.0467768	-0.25372	0.184397	0.360269	-0.246083	0.0349481	0.126848	0.0608103	0.0349481	0.0578074	-0.106657	-0.172809	0.282837	0.130803
Ap2a2	Gene	328	0	0	0	0	0	-0.520526	-0.0811145	-0.0705937	-0.128407	0.112888	0.0879686	0.0504243	0.0992995	0.0613765	-0.0504243	-0.209925	-0.235694	-0.111875	0.167779	0.0680776	0.212248	-0.0705937	0.226267	-0.0319615	0.250791	-0.19866	0.414715	0.285453	0.226267	0.379045	-0.15099	-0.15099	-0.0557194	0.0613765	-0.258767	0.0185228	0.250791	-0.180167	0.0779489	0.112888	0.0613765	0.299512	0.449534	0.285453	0.0318475	0.40166	0.156858
Src	Gene	329	0	0	0	0	0	-0.0472685	-0.389809	-0.122615	0.102989	-0.0760105	-0.0140271	0.22678	0.051917	0.175503	0.0140271	-0.116209	-0.0260028	-0.0209387	0.284123	0.0559096	0.03307	0.0479245	0.290197	0.0687455	0.0889944	-0.498566	0.126528	0.434862	-0.211773	0.222087	0.0559096	0.0366612	-0.229622	-0.338001	-0.173955	0.0813925	0.296402	-0.182476	0.290197	-0.0612251	0.268265	0.233021	0.349581	-0.207817	0.111443	0.349581	0.526211
Mta1	Gene	330	0	0	0	0	0	-0.362853	-0.0553057	0.115797	0.0829009	-0.0340476	0.154625	0.207409	-0.18693	0.0925279	-0.00639132	0.0684118	0.00639132	-0.0472507	0.292688	-0.119459	-0.040888	-0.0901131	0.28575	0.381291	0.0684118	-0.381076	0.554537	0.131423	0.145901	0.264639	-0.133653	-0.0901131	-0.0141473	-0.198833	0.0684118	-0.137539	-0.162916	-0.0373658	-0.112046	-0.162916	0.0288284	-0.112046	0.0231395	-0.126531	-0.0839087	0.401518	-0.0500912
Akt1s1	Gene	331	0	0	0	0	0	-0.140926	-0.170659	-0.186483	0.52856	0.175471	-0.0344133	0.0664964	-0.0588888	-0.0866133	0.0344133	0.0482284	-0.145037	-0.0405565	0.0482284	0.14547	0.125132	0.0344133	0.0404191	-0.0986388	-0.140926	-0.0663852	0.5359	0.190639	-0.208138	-0.133433	0.13296	-0.012375	0.0115539	-0.048992	-0.145037	-0.110566	0.294803	-0.401716	-0.145037	0.180565	0.0621646	0.235844	0.289261	0.0708282	-0.148698	0.0621646	0.2623
Polr2h	Gene	332	0	0	0	0	0	0.418617	0.145887	-0.202423	0.186659	0.103785	-0.0502736	-0.0545816	0.174214	-0.0365148	-0.0288784	0.0699397	-0.0719303	0.0497596	-0.0459656	0.0288784	-0.185242	0.0768746	-0.0545816	-0.00803673	-0.240304	-0.285789	0.103785	-0.0589375	-0.109247	0.0137597	-0.373436	-0.240304	-0.0326966	-0.0676119	0.162289	-0.185242	0.149815	-0.433363	-0.171588	0.232195	-0.154044	0.0255611	0.0882395	-0.0545816	-0.210283	0.0699397	0.232195
Ppp2r5c	Gene	333	0	0	0	0	0	-0.334263	-0.427401	-0.123403	-0.0563138	-0.176714	-0.199219	0.114319	0.0803276	0.0196965	0.0249811	0.0290919	0.0689902	0.178962	0.203406	-0.0196965	-0.11371	0.158046	0.0144118	-0.00541482	0.0435181	-0.11371	0.333894	0.408606	-0.0451954	0.188818	-0.0875904	-0.0658359	-0.176714	-0.199219	-0.00541482	0.168015	0.280636	-0.0658359	-0.0196965	-0.275338	0.0144118	0.0332027	0.0922648	-0.242411	-0.253327	0.0249811	0.341548
Csnk2a2	HK	334	0	0	0	0	0	-0.124021	-0.15676	-0.0967541	0.120377	-0.0756689	-0.0925703	0.127429	0.0104383	-0.0794751	0.112644	-0.100938	0.0590304	0.0448847	0.181666	0.0448847	-0.0104383	-0.0191625	0.0996645	-0.0925703	0.19421	-0.0483089	0.518873	0.442433	-0.141547	0.0448847	-0.236629	-0.0925703	-0.291754	-0.113726	-0.0794751	0.152767	0.178146	-0.375587	-0.110095	-0.117358	-0.0649796	-0.0231186	-0.145447	-0.0581564	-0.171243	0.132259	0.0625349
Rad23b	Gene	335	0	0	0	0	0	-0.262782	-0.252023	-0.174853	-0.101154	0.0678728	-0.00714082	0.0457583	0.0457583	-0.0750348	0.00714082	-0.101154	-0.0750348	0.0375368	0.0457583	0.00714082	0.016929	0.0560738	-0.0191397	0.0375368	0.281782	0.247773	0.10482	0.23467	-0.0437582	0.115206	-0.164159	-0.101154	-0.0880996	-0.0634587	-0.0191397	0.170601	0.270439	-0.164159	0.0375368	0.016929	-0.0634587	0.115206	0.149318	-0.0750348	-0.13893	0.0815458	0.191518
Atp6v1h	Gene	336	0	0	0	0	0	-0.206548	-0.326281	-0.0629829	-0.265549	0.00537318	-0.162821	-0.00537318	0.0992608	-0.0987519	0.0719547	0.0206812	0.0992608	0.0206812	-0.152852	0.0459209	0.00537318	0.0877395	-0.0402301	-0.340563	0.034008	0.191462	0.257835	0.20936	-0.194388	0.0719547	-0.0751007	-0.0196071	-0.162821	-0.0402301	0.0719547	0.244607	0.111199	-0.0987519	-0.0629829	-0.085649	-0.141904	0.155061	-0.0516403	-0.0751007	-0.251876	-0.00537318	0.034008
Naglu	Gene	337	0	0	0	0	0	-0.213927	0.53028	0.292581	0.328816	0.252145	0.263402	0.0995141	0.0423373	-0.137874	0.104066	-0.0953442	-0.162258	-0.374729	-0.101947	-0.156528	-0.0423373	0.361003	-0.00899616	0.263402	-0.127511	-0.476789	0.322587	0.236045	-0.224479	0.0179217	-0.592036	-0.330638	0.052486	-0.208859	-0.16792	-0.380632	-0.0353185	-0.686349	0.0474117	0.280318	0.0936655	-0.193297	0.230728	0.185141	0.0474117	0.652627	0.328816
Cdk2	Gene	338	0	0	0	0	0	0.024783	0.143246	-0.19495	-0.378574	0.246304	-0.0937971	-0.2058	-0.335164	0.486742	-0.024783	0.114725	-0.250471	0.0411641	-0.151059	0.143246	0.278687	-0.234791	0.0523357	0.336236	0.218664	-0.0061826	-0.452345	0.267105	-0.398062	-0.962175	-0.316325	-0.277756	0.406403	0.316589	-0.0565659	-0.234791	0.0635073	-0.0565659	-0.378574	0.486742	0.218664	0.122197	0.426651	0.0989082	0.336236	0.509778	0.114725
Mta2	Gene	339	0	0	0	0	0	-0.471399	0.336755	0.103427	0.221928	0.120418	0.09783	-0.119224	-0.17372	0.0305657	0.114372	-0.151593	-0.0305657	-0.0781829	-0.260325	0.227556	-0.0889478	-0.349114	-0.244704	0.304313	-0.137792	0.369791	-0.295652	0.233353	-0.11386	-0.0179238	-0.151593	0.0166405	0.227556	-0.0556045	-0.442012	-0.0448417	0.423933	-0.390307	-0.157475	0.520019	0.114372	0.0519715	0.606852	0.2992	0.2992	0.351869	-0.324439
Ppargc1a	Gene	340	0	0	0	0	0	-0.395174	0.080904	0.00223132	0.00223132	-0.222829	-0.0553594	-0.146808	-0.0853318	0.125165	0.0633797	0.188173	0.150356	-0.00223132	-0.11828	-0.209707	0.0357317	0.115318	-0.0698833	0.188173	0.218359	0.436459	-0.122426	0.0633797	-0.225376	0.132506	0.202239	0.0561163	-0.0392277	-0.136437	0.348101	0.115318	0.199054	0.43999	0.424594	0.0167138	0.348101	-0.317365	-0.0236242	0.188173	0.273139	0.179652	-0.0354821
Opa1	Gene	341	0	0	0	0	0	-0.301023	0.195275	-0.00693031	-0.195134	-0.0476951	0.0102861	-0.111573	-0.151595	0.00693031	0.186749	0.123818	0.186749	-0.0197521	-0.373046	0.0214194	0.0214194	-0.038342	0.0630918	-0.215012	-0.205838	0.243383	-0.0922109	0.145928	-0.105892	0.130306	0.136577	0.252328	0.0931432	0.0310464	0.24061	-0.211891	0.0136419	0.145928	0.0844192	0.136577	0.179403	-0.038342	0.0136419	0.0136419	0.113062	0.243383	-0.301023
Cul1	Gene	342	0	0	0	0	0	-0.264313	0.229952	0.0499986	0.342981	-0.0565774	0.0108842	-0.07382	-0.040591	0.0710367	0.0407421	0.100859	0.1895	-0.040591	-0.161205	-0.0830857	-0.0108842	0.0710367	0.00298058	0.147495	0.0407421	0.318732	0.478024	0.239823	0.100859	0.175514	-0.126307	0.0710367	0.138327	0.197703	0.374122	0.0912802	0.261173	0.129912	0.229952	0.22325	0.0499986	-0.0867599	0.18528	0.18528	0.166157	0.374122	0.307004
Ube2k	Gene	343	0	0	0	0	0	0.00528064	0.187959	0.0227852	-0.00528064	-0.0452085	0.0678199	0.0161555	-0.121908	0.0453795	-0.0662259	-0.0283026	0.00921735	-0.0847453	-0.262746	0.00921735	-0.0533291	0.0227852	-0.0283026	0.124985	0.0950593	0.218466	0.203946	0.154103	0.101547	0.261569	-0.130632	0.0678199	0.111945	0.154103	0.285279	0.087557	0.244496	0.0227852	0.104759	0.211556	0.131601	-0.0118936	0.0678199	0.0597242	0.161451	0.355986	0.150873
Sod2	Gene	344	0	0	0	0	0	-0.117154	-0.00519269	-0.00519269	0.276111	0.0393044	0.00519269	0.105948	0.183179	-0.0171299	-0.0421404	0.0815047	0.0815047	-0.0171299	-0.0830458	-0.00519269	0.0705571	-0.0421404	0.0168612	-0.129153	0.0815047	0.334608	0.105948	0.32267	0.0393044	0.26933	0.0290209	0.0393044	0.0705571	0.0705571	0.203802	0.218036	0.203802	0.24409	0.0605881	0.0815047	0.0393044	0.0168612	0.00519269	-0.0284674	-0.102872	-0.00519269	0.183179
Rac1	Gene	345	0	0	0	0	0	-0.485379	-0.130488	0.160429	-0.165879	-0.0184003	0.0747123	0.00765399	0.0328937	-0.145076	-0.111779	0.160429	-0.0760101	-0.00765399	0.0328937	0.0209808	0.00765399	-0.0326342	0.142034	0.0328937	0.347687	0.29604	0.311223	0.311223	0.0747123	0.196333	0.0589276	0.0862336	-0.00765399	-0.0326342	0.122881	0.277664	0.277664	0.0747123	0.0209808	0.0328937	0.0464561	0.122881	0.142034	0.0981719	-0.145076	-0.00765399	0.110852
Neo1	Gene	346	0	0	0	0	0	0.0312508	0.0511297	0.0424055	0.00341163	0.0280081	-0.0557899	0.0424055	-0.00341163	-0.143643	-0.0624526	0.106453	0.0132591	-0.0914859	-0.114138	-0.201216	-0.143643	0.106453	0.0871473	0.0424055	0.331615	0.467617	0.390991	0.0384494	-0.12587	0.145093	-0.122235	0.102842	0.0511297	-0.102913	0.290474	0.518487	0.0762669	-0.0877793	-0.00875628	-0.0217133	0.0424055	0.00833538	0.0597003	0.0511297	-0.0557899	-0.0310023	0.193827
Nmnat2	Gene	347	0	0	0	0	0	-0.227556	0.338711	0.0441099	0.401925	0.159188	0.115996	-0.0241441	0.0241441	-0.0888851	-0.0689942	0.0241441	0.0552858	-0.125115	-0.129336	-0.121133	-0.171342	-0.0440744	0.10508	0.427397	-0.0888851	0.472726	0.378104	0.0328278	0.206922	0.128491	-0.198333	0.10508	0.206922	0.0693039	0.159188	0.282393	0.264284	-0.117151	-0.0440744	0.0328278	0.0108166	0.128491	0.0284859	0.0693039	0.142549	0.257752	-0.0343304
Mecp2	Gene	348	0	0	0	0	0	0.133291	0.254345	0.133291	-0.0683667	0.062129	0.129543	-0.00134084	0.00134084	0.0587474	-0.0986924	-0.0195404	-0.0614639	-0.184761	-0.0514471	0.166322	-0.00402252	-0.0772972	0.118003	0.187747	-0.00402252	0.346556	0.00569676	-0.0346591	0.105567	0.0471436	-0.169534	0.0471436	0.0139272	0.0100527	-0.243079	0.0816143	0.333684	-0.0346591	-0.176735	0.183776	-0.0683667	0.286698	0.254345	0.179805	-0.0683667	0.147406	-0.233661
Bcas2	Gene	349	0	0	0	0	0	-0.0160291	0.15049	0.0558479	0.139257	0.0654769	0.0424767	0.0325983	-0.0160291	0.0160291	-0.174207	-0.0229982	-0.0384769	-0.120962	0.0160291	-0.214577	-0.139081	0.179668	0.142712	0.307111	-0.177742	0.0987092	0.15049	0.0525398	0.171764	0.142712	-0.25292	0.0558479	0.0856977	0.202251	0.0783494	-0.081034	0.0361913	-0.154228	0.102455	0.165721	-0.0876469	0.0225829	0.142712	0.0856977	0.0783494	0.209526	-0.081034
Dgke	Gene	350	0	0	0	0	0	0.385232	0.130567	-0.0382589	0.155982	0.0322185	-0.023514	-0.114095	-0.0677344	-0.0865814	-0.0124351	-0.0382589	0.1412	0.0124351	0.155982	-0.0903356	0.0292422	0.0895072	-0.0200881	0.260037	-0.285912	0.110249	0.205353	-0.000890903	0.22993	0.086695	-0.155539	-0.162624	-0.114095	0.134128	0.11337	0.173648	0.164472	-0.109054	0.127006	0.00299302	-0.000890903	-0.126639	0.0618263	-0.0509059	0.0558518	0.19769	-0.198907
Pik3cb	Gene	351	0	0	0	0	0	-0.130784	0.190466	-0.0855791	0.449656	0.113898	0.00336056	-0.0591226	-0.032162	-0.0210769	0.0427435	0.179777	0.113898	0.245007	-0.120141	-0.259258	-0.00336056	0.102392	-0.21006	0.253578	0.158691	0.277839	0.31798	-0.00336056	-0.0544662	-0.202417	0.0842026	0.068008	-0.0498098	0.113898	-0.171988	0.0986851	0.0909646	-0.217969	-0.0741884	-0.0498098	-0.0855791	-0.149596	-0.242715	0.0427435	-0.00336056	0.0154524	0.0227144
Tfam	Gene	352	0	0	0	0	0	-0.408638	0.159031	-0.0120123	0.156561	0.136172	0.0344724	-0.0153724	-0.0303593	-0.033431	-0.0517632	0.0617931	0.0120123	0.0931544	-0.033431	-0.1338	0.055354	0.194717	-0.0875859	0.25436	-0.274714	0.491424	0.110579	0.0415388	0.0415388	-0.167253	-0.204595	-0.0915133	0.0617931	0.263712	0.0445417	-0.24997	0.136172	-0.387518	0.0344724	0.0858339	-0.122926	-0.224036	-0.0592596	0.0931544	-0.033431	0.182597	-0.116366
Gnaq	Gene	353	0	0	0	0	0	-0.11437	-0.152293	-0.125701	-0.0238792	0.012597	-0.012597	0.0194798	0.0592891	0.0483733	0.0483733	-0.163245	0.150215	0.0858421	0.114291	-0.11437	-0.0458904	0.102481	0.0263626	0.235864	-0.0910373	-0.245631	-0.00142117	-0.00142117	-0.0568118	0.0317422	-0.152293	-0.0568118	0.0592891	-0.080851	-0.080851	-0.163245	-0.145592	-0.0458904	0.0263626	0.012597	0.108386	0.0263626	0.102481	-0.0910373	0.139291	0.256505	0.235864
Gsk3b	Gene	354	0	0	0	0	0	-0.0479708	-0.0111613	0.111917	0.160336	-0.0479708	-0.0361718	-0.0224988	-0.0770771	0.0349895	0.0566272	0.130626	0.250059	0.130626	-0.0111613	-0.0224988	0.0111613	0.0566272	0.0874733	0.130626	0.0973289	-0.0224988	0.0874733	0.0452731	-0.0479708	-0.0479708	0.0765257	0.0819995	-0.157325	-0.0111613	-0.0479708	-0.0224988	0.0874733	-0.0111613	0.111917	-0.0969037	0.0765257	-0.0479708	-0.0770771	-0.167503	0.0111613	0.0228298	0.209771
Atxn2	Gene	355	0	0	0	0	0	-0.123743	-0.0706823	0.0092314	0.0548329	-0.0799389	-0.0616931	0.0770225	-0.177258	-0.0092314	0.0810046	0.119142	0.0454758	0.0916172	0.0454758	-0.161272	-0.0496443	0.0730404	0.154081	0.109271	0.0501543	-0.266882	0.0376793	0.0548329	-0.0872139	0.0376793	-0.0198217	0.119142	-0.161272	-0.289074	-0.240233	-0.0910799	0.0548329	-0.153662	-0.199134	-0.109797	0.0810046	-0.13527	-0.18701	-0.168732	-0.177258	0.163825	-0.0399216
Dlat	Gene	356	0	0	0	0	0	-0.00208108	0.0441669	-0.0859567	0.00926844	-0.0648458	-0.0457313	-0.102366	0.0242731	-0.0512779	0.00926844	0.152181	0.122423	0.00926844	0.00208108	-0.230411	-0.0793438	0.0920208	0.203941	0.137493	-0.0687825	-0.0727192	-0.292582	-0.0727192	-0.0367867	0.155885	-0.102366	0.0800396	-0.0859567	0.0209962	-0.109711	-0.0457313	0.00567476	-0.204695	0.00926844	0.00208108	0.00926844	-0.0367867	0.152181	-0.0579076	-0.109711	0.271333	-0.354103
Dld	Gene	357	0	0	0	0	0	-0.0328327	0.189958	0.00912291	-0.128318	0.0615846	-0.116194	-0.00912291	0.0211717	-0.0241299	0.0753427	0.0615846	0.229769	0.0308943	-0.0941859	-0.202619	-0.162801	0.108495	-0.123685	-0.052927	-0.271617	0.0615846	0.0308943	-0.166109	-0.234678	-0.202619	-0.26607	-0.0241299	-0.0163979	0.0976297	0.0414152	-0.140299	-0.143528	-0.052927	0.0800474	-0.132951	-0.0828458	-0.176172	-0.162801	-0.0499057	-0.123685	0.0414152	-0.234678
Xiap	Gene	358	0	0	0	0	0	0.794814	0.298096	0.166606	0.265854	0.00812407	0.0718511	-0.135215	-0.0993423	0.0823719	-0.0993423	-0.00197589	0.00197589	-0.138358	-0.138358	-0.273221	-0.0418891	0.214342	0.0823719	0.354038	0.129419	0.0718511	0.166606	-0.0272012	0.354038	0.0621284	-0.112215	0.0245588	0.192777	0.25906	0.51685	-0.0532292	0.0919511	0.342756	0.334072	0.121004	0.0718511	-0.0956681	-0.0654857	0.102541	0.309823	0.0621284	0.157249
Ube3a	Gene	359	0	0	0	0	0	0.302198	-0.0439696	0.0831744	0.116101	-0.0342255	-0.207282	-0.0439696	0	0.0939336	0.159293	-0.0342255	0.282498	0.0694088	-0.0575584	-0.212577	0	0.313317	-0.212577	0.105185	-0.147896	0.0242489	0.142654	0.0831744	-0.143218	-0.171237	-0.0688893	0.0831744	-0.0240393	0.181798	0.413829	-0.0954814	-0.106434	0.0694088	0.427502	-0.143218	-0.0439696	-0.133452	0.0442148	0	0.159293	0.0442148	0.105185
Gtf2a1	Gene	360	0	0	0	0	0	0.503202	0.279763	0.127668	0.101062	-0.112988	0.0177753	-0.031969	0.0643182	-0.0426728	-0.0177753	-0.0487258	0.101062	-0.0694679	0.134911	-0.182489	-0.103123	0.0676364	-0.207088	0.226257	-0.116504	-0.163525	0.201051	-0.346904	0.101062	-0.07228	-0.261169	-0.103123	0.0515928	0.124824	0.446037	-0.309693	-0.167183	0.0952927	0.127668	-0.0750922	0.101062	-0.343378	-0.0779257	-0.0518465	0.204843	-0.0750922	0.147517
Dnaja2	Gene	361	0	0	0	0	0	0.506492	-0.0600496	-0.0481486	-0.64705	-0.0481486	-0.00313985	0.00313985	0.140741	-0.174275	0.00313985	0.0609227	0.096517	0.0751633	-0.0966725	0.0157869	-0.0725936	0.0892407	-0.00313985	-0.057529	-0.0176811	0.270295	0.372719	0.161174	-0.0632102	-0.144861	-0.00313985	-0.00313985	0.132262	0.0892407	0.407233	0.296581	0	0.109898	0.0531549	-0.0632102	-0.0550084	0.0195879	-0.0694822	0.0458377	-0.00313985	-0.040044	0.202659
Cul2	Gene	362	0	0	0	0	0	0.307623	0.138046	-0.0727195	-0.377854	-0.0562995	-0.0562995	0.00367049	0.0823011	-0.0479319	0.0895231	-0.00367049	0.110678	0.00367049	-0.0310306	0.0175637	-0.0931042	0.24389	0.0467934	-0.119843	-0.013518	0.172067	0.212354	-0.272787	-0.104709	-0.304244	-0.0479319	0.0965596	-0.0654562	0.157282	0.483511	0.0895231	-0.300315	0.150793	0.0593373	0.0342001	0.124623	0.0427707	-0.139165	0.0823011	0.138046	0.0427707	0.391777
Ppp2ca	Gene	363	0	0	0	0	0	0.143794	0.0944692	0.224286	-0.608313	-0.0343558	-0.00892569	0.00892569	0.115971	-0.00892569	-0.00892569	0.0944692	-0.181364	-0.0601306	-0.10999	0.0467513	0.0281726	0.0467513	0.0467513	-0.131591	0.0281726	0.193489	0.143794	0.00892569	-0.181364	-0.0343558	0.143794	0.0944692	0.0467513	0.168154	-0.00892569	0.00892569	0.168154	-0.16195	-0.0601306	0.0281726	-0.131591	0.0721991	0.0467513	0.115971	-0.10999	-0.0343558	-0.00892569
Rab2a	Gene	364	0	0	0	0	0	0.199602	0.199602	0.0753454	-0.191325	0	0	-0.0487148	0	0.0753454	0	0.0753454	0.0271629	-0.0487148	-0.110833	-0.166965	-0.0487148	0.251778	0.0271629	0.0271629	-0.191325	0.0753454	-0.0804171	0.0753454	-0.14163	-0.110833	0.0753454	0.199602	0.0271629	0.0271629	0.0753454	-0.110833	0.138124	-0.0804171	0	0.138124	-0.0487148	0	0	0.0271629	0.0753454	-0.0804171	-0.0804171
Fyn	Gene	365	0	0	0	0	0	0.177339	-0.00773937	-0.14347	0.0228041	-0.0536029	0.15893	0.00773937	0.0799692	0.0962144	-0.196975	-0.222182	-0.222182	-0.136249	0.0865855	-0.080664	0.1552	-0.0733184	0.0669289	-0.016684	0.310971	-0.00368783	0.0799692	-0.0733184	0.0147084	0.24952	0.102628	-0.196975	-0.0469841	-0.0436718	-0.0569094	0.0962144	0.0669289	-0.00773937	0.109087	0.0425412	-0.190126	-0.111242	-0.123491	0.169995	-0.0222306	-0.0983449	0.202502
Ctnnb1	Gene	366	0	0	0	0	0	0.553028	-0.195006	0.105854	0.013653	0.013653	-0.137248	0.0503002	0.205083	-0.013653	-0.217657	-0.337484	-0.279996	-0.105215	0.0878484	-0.227512	0.0503002	0.158999	0.165613	-0.0802346	0.327067	-0.013653	-0.0909809	-0.0515998	-0.0261245	-0.137248	-0.137248	-0.0856078	-0.0261245	0.0382714	0.158999	0.0878484	0.00213175	-0.0802346	0.144344	-0.0515998	-0.171257	0.105854	0.0382714	-0.013653	-0.0909809	-0.351157	0.0694531
Twistnb	Gene	367	0	0	0	0	0	0.486172	0.25705	0.0993314	0.0190076	0.0836589	-0.0525344	-0.0925735	-0.0190076	-0.0582879	0.0270407	-0.128535	0.113853	0.197702	-0.183991	-0.254949	-0.0698584	-0.0374824	-0.080949	0.215802	-0.856044	0.470703	0.16646	-0.0374824	-0.404508	-0.316865	-0.173254	-0.0888443	0.102814	0.123296	0.355115	0.0307898	0.287414	-0.128535	0.0190076	0.0307898	-0.259373	-0.176763	-0.263797	0.0450024	-0.114615	0.170864	-0.0234026
Prnp	Gene	368	0	0	0	0	0	0.0456955	-0.328435	0.0456955	-1.04692	-0.0456955	-0.115769	0.13284	0.13284	0.13284	0.0456955	-0.187555	0.0456955	-0.187555	0.13284	-0.0456955	-0.0456955	0.251007	0.13284	-0.0456955	0.349229	0.251007	0.251007	0.13284	-0.0456955	0.13284	-0.0456955	0.13284	-0.0456955	-0.115769	0.13284	0.13284	0.13284	-0.115769	0.0456955	0.0456955	0.251007	0.13284	0.13284	-0.115769	-0.115769	0.251007	0.13284
Cab39	Gene	369	0	0	0	0	0	-0.454773	-0.0951718	-0.0312767	-1.00429	0.050899	-0.0197005	0.0246185	0.0606871	-0.0573962	0.0366173	0.0606871	0.148579	0.125304	0	-0.0197005	0	0.050899	-0.142906	-0.142906	-0.0800111	0.30208	0.0606871	0.224328	-0.246808	-0.0197005	0.0246185	0.050899	0.050899	0	-0.0800111	-0.0800111	0.278429	0.050899	0.158964	-0.0622429	0	-0.0670896	-0.0312767	0.0111184	-0.0573962	-0.0197005	-0.232789
Hdac7	Gene	370	0	0	0	0	0	0.328298	-0.0574177	-0.243836	-0.648039	-0.324497	-0.0266179	0.0266179	-0.32988	0.224708	0.0789069	0.0382978	0.145371	0.173807	0.16063	-0.296224	-0.450048	0.156165	-0.119754	0.282	0.114897	-0.0469542	-0.351329	0.0448339	-0.324497	-0.296224	-0.144491	0.0789069	-0.0996134	-0.456175	0.0073748	-0.0172153	0.263159	-0.150244	0.0073748	-0.124597	0.30104	0.0382978	0.177764	-0.206572	0.20151	0.394215	0.550541
Cacna1b	Gene	371	0	0	0	0	0	0.0566322	-0.125459	0.221179	-0.605559	-0.273216	0.00909451	-0.0899366	-0.356304	0.160281	0.168326	-0.00909451	0.190913	0.0520539	0.0520539	-0.0666853	-0.246537	-0.0744802	0.11751	-0.0252891	-0.234155	-0.830483	-0.0505536	0.172587	-0.0666853	-0.208284	-0.0899366	0.329864	-0.114374	-0.133752	-0.178876	-0.0430623	-0.0180198	0.0612106	0.128589	-0.0586398	0.164303	-0.0430623	0.0331692	-0.650204	0.406712	0.398727	0.199811
Slc12a5	Gene	372	0	0	0	0	0	0.0682676	0.042932	0.23706	-0.964379	-0.185352	0.161183	0.12948	-0.235211	0.0307524	-0.0307524	0.12948	0.161183	-0.0970491	-0.134147	-0.185352	-0.185352	-0.0307524	0.285243	0.348021	-0.677025	-0.588403	-0.256813	-0.222998	0.0185728	-0.185352	0.0990644	0.348021	0.0990644	-0.0784704	-0.0970491	-0.273413	-0.273413	0.0990644	-0.0970491	-0.116296	0.0185728	-0.185352	-0.256813	-0.273413	0.12948	0.209897	-0.323636
Negr1	Gene	373	0	0	0	0	0	0.00492779	0.241165	0.162586	-0.0308461	0.112765	0.241165	-0.224158	-0.153981	-0.0308461	0.0789215	-0.670926	-0.123645	-0.421373	0	0.0431525	0	-0.254977	-0.14576	0.175912	0.315361	-0.0308461	0.207623	0.0325058	0.213859	-0.0209166	-0.224158	-0.076312	-0.0646436	0.277812	0.112765	0.122297	0.187825	0.0562554	0.241165	0.0845928	-0.315287	-0.109972	0.0789215	0.187825	0.371856	0.201388	-0.922534
Cacnb2	Gene	374	0	0	0	0	0	0.130603	-0.208425	0.230097	-0.0594865	0.0234521	-0.110497	-0.0146196	0.0545824	-0.160396	0.0856086	-0.576864	-0.00697739	-0.0269972	0.245675	0.163278	0.00697739	-0.236549	0.0677038	0.102003	0.0234521	-0.838705	0.184124	0.330196	0.509916	0.0804536	-0.156119	-0.121096	0.0234521	-0.0816591	-0.0777544	-0.0885667	0.0520353	-0.204293	0.0616084	0.121252	-0.0885667	-0.160396	0.222052	-0.546785	0.230097	0.253787	-0.648305
Atp6v1e1	Gene	375	0	0	0	0	0	-0.573279	-0.0521823	-0.0243593	-0.121402	-0.0243593	0.0253355	0	0.102399	0.118251	0.0253355	0.0561324	-0.0848195	0	-0.0521823	0.118251	0.166965	0.0561324	0.0865483	-0.228284	0.0253355	0.0865483	-0.121402	0.194128	0.118251	0.366567	0.0865483	0.0253355	-0.0243593	0.0561324	0.0561324	0.166965	0.118251	-0.0521823	0.0561324	0.0865483	0.0561324	0.418743	0.418743	0.242311	-0.0736844	0.194128	-0.278143
Atp6v0e2	Gene	376	0	0	0	0	0	-0.0363473	-0.254391	-0.196781	0.0992826	0.0664267	-0.017952	0.245694	0.169306	-0.0555002	-0.0363473	-0.186035	-0.145487	0.017952	0.117659	0.132842	0.245694	0.017952	0.117659	-0.196781	-0.0555002	0.0844049	-0.231638	0.0844049	0.053199	0.359429	0.0385438	-0.119453	-0.145487	-0.0802091	-0.431947	0.149892	0.2969	-0.0921474	-0.017952	0.053199	0.0385438	0.199665	0.271125	5.37573e-05	-0.283609	0.149892	-0.699684
Park7	Gene	377	0	0	0	0	0	-0.151418	0.0142245	-0.0629449	0.234836	0.125619	-0.0516934	0.0879235	0.169938	-0.0142245	-0.0407775	0.0782301	-0.168606	-0.112664	-0.0737041	0.0653086	0.0782301	0.181937	0.0879235	-0.295213	0.100978	0.216045	-0.404573	-0.0629449	-0.174762	0.114043	0.0142245	0.0392242	0.0142245	0.0879235	-0.416622	0.196219	0.0392242	-0.191104	-0.0874696	0.245152	-0.101488	0.14532	0.196219	0.304284	-0.273925	-0.132629	-0.569274
Atp6v0d1	Gene	378	0	0	0	0	0	-0.273229	-0.315737	-0.222145	0.0509418	0.117586	-0.01683	0.102998	0.125648	-0.01683	0.0509418	-0.0423021	-0.131016	0.01683	-0.0608391	0.102998	0.117586	0.0406582	0.0406582	-0.237306	0.0406582	0.01683	-0.131016	0.00644464	-0.151656	0.205907	0.125648	-0.030503	-0.0814469	-0.030503	-0.50189	0.093142	-0.0526175	-0.105517	-0.0526175	0.117586	-0.030503	0.194816	0.0722254	0.117586	-0.151656	0.0406582	-0.561378
Polr2k	Gene	379	0	0	0	0	0	0.0521703	-0.0549769	-0.0733978	0.0461958	0.357954	0.00277909	-0.03317	0.220274	-0.224554	-0.03317	-0.0962375	-0.143335	-0.00277909	0.0595864	0.0713933	0.210115	0.0398462	-0.143335	-0.382941	-0.00277909	0.296836	0.0328152	0.0685598	-0.245516	0.113464	-0.150246	-0.180872	0.154816	0.362377	-0.130073	0.128008	-0.0263182	-0.289196	-0.0178641	0.0974725	-0.197585	0.213637	0.206593	0.388713	-0.332762	-0.11871	-0.00277909
Bax	Gene	380	0	0	0	0	0	-0.401287	0.208818	-0.119485	-0.232513	0.461713	0.19214	0.028379	-0.0593769	-0.0546705	-0.125113	-0.0104561	-0.0319866	0.0104561	0.380225	0.0386617	0.275369	0.0724718	6.01935e-06	0.127801	-0.0370996	-0.283592	-0.0640833	0.19214	-0.19885	0.116925	-0.205584	-0.237985	0.057617	0.142389	-0.455272	-0.180747	0.328763	-0.545177	-0.077735	0.236883	-0.243582	0.0825201	0.280733	0.214371	-0.0162547	0.197703	-0.237985
Plcl2	Gene	381	0	0	0	0	0	-0.16674	-0.125837	0.0322945	-0.653632	0.258961	0.0908747	0.0153794	-0.0991907	-0.0891033	-0.0153794	-0.136478	-0.14443	0.142309	0.0400876	0.504894	0.342162	-0.200007	-0.00653346	-0.376112	-0.122953	-0.0764967	0.1259	0.537067	-0.0472068	0.0879768	0.0908747	-0.299106	0.0486786	0.206958	-0.293482	0.0090925	0.233941	-0.191323	-0.469571	0.0400876	-0.280553	-0.0847049	-0.14443	-0.212443	-0.248861	-0.00653346	-0.450724
Gnptg	Gene	382	0	0	0	0	0	-0.154993	0.218562	0.0719727	0.310359	0.117716	0.0639274	0.0174862	-0.0174862	-0.0351428	-0.0267752	-0.0582256	-0.323482	-0.0757524	-0.0267752	0.121271	0.223382	0.0945601	0.0553568	-0.0515629	-0.030959	0.135037	-0.21627	-0.304637	-0.0515629	0.0466326	0.175194	0.0322352	0.117716	0.114198	-0.221812	-0.0986859	0.117716	-0.200966	-0.0267752	0.228446	0.0553568	0.253684	0.409295	0.423603	0.265046	0.0285312	-0.77162
Ddx23	Gene	383	0	0	0	0	0	0.173874	0.248928	-0.0204024	-0.171494	0.118591	0.18115	0.0120395	-0.0634724	0.0120395	0.0120395	-0.0120395	-0.0239449	-0.056983	-0.0325372	0.115165	-0.0492499	0.0592799	0.184666	0.279879	-0.252908	0.145556	0.0709445	-0.171494	-0.0239449	-0.154928	0.093358	-0.0457238	0.236422	0.0814932	-0.307369	-0.311174	-0.0825625	-0.117705	0.0669519	0.10042	0.0120395	0.074937	0.0520974	0.265685	0.10042	0.0814932	-0.795487
Nptn	Gene	384	0	0	0	0	0	-0.0350369	0.0350369	0.213572	0.33174	0.126428	0.126428	0.0350369	-0.163767	-0.0350369	-0.106822	-0.0350369	-0.106822	-0.0350369	-0.0350369	0.126428	0.126428	-0.163767	-0.0350369	0.126428	-0.499481	-0.247703	-0.424135	-0.0350369	-0.163767	-0.163767	0.126428	-0.106822	0.126428	0.126428	-0.163767	-0.361357	-0.163767	-0.163767	0.0350369	-0.0350369	-0.163767	-0.0350369	-0.0350369	-0.106822	0.213572	-0.0350369	-0.72938
Ptdss1	Gene	385	0	0	0	0	0	0.376281	0.0648724	-0.086105	-0.0302653	-0.0608981	0.0244942	-0.142312	0.0343768	-0.12401	0	-0.0258165	-0.0366368	0.0209547	0	0.0406341	0.0866513	0.252268	0.0823552	-0.138505	-0.0651834	0.158939	0.147081	-0.0925902	-0.183051	0.0613463	-0.107339	0.0406341	0.0406341	0.0312052	-0.311115	-0.134699	-0.0999983	-0.317836	-0.0213677	-0.0106274	-0.0258165	0.166285	0.078059	0.128858	-0.239199	0.0732288	-0.335553
Mapk9	Gene	386	0	0	0	0	0	0.409722	-0.0541908	-0.120926	0.222231	-0.0261717	-0.016406	-0.00398207	0.0381372	-0.142698	-0.00796415	0.149979	0	0.0594879	0.028266	0.111183	0	0.0828207	0.117046	-0.090236	-0.393467	0.149979	-0.184653	-0.184653	-0.0355288	0.0662822	-0.016406	-0.110405	-0.110405	-0.0717732	-0.258263	-0.0811824	0.0481569	-0.227757	-0.151687	-0.090236	-0.0433252	0.127968	0.105319	0.141295	-0.341464	-0.0433252	-0.334278
Slc9a6	Gene	387	0	0	0	0	0	0.296059	0.206033	-0.0301646	0.106774	-0.04106	0.0373851	-0.130111	0.028032	-0.0819415	-0.127179	0.00785432	-0.04106	-0.00785432	-0.0301646	0.00785432	0.0373851	0.271003	0.188789	-0.0164838	-0.850619	9.83219e-05	-0.254621	-0.214195	-0.0819415	-0.0487235	0.0600791	0.0518709	0.020637	0.0687968	-0.280871	-0.196911	0.0518709	-0.225296	-0.0634309	0.16887	-0.0696631	0.145668	0.113612	0.0971466	0.028032	0.0373851	-0.683698
Cdk5	Gene	388	0	0	0	0	0	0.116117	0.0271778	-0.114149	0.218855	0.0723018	-0.153998	-0.0149793	0.0536343	-0.00738465	0.0385685	0.00738465	-0.067162	-0.011182	0.0271778	-0.0631965	-0.137838	0.180765	0.188034	0.139369	-0.399505	-0.257658	-0.357364	-0.05429	0.09168	0.124845	-0.197112	-0.0331949	-0.0973027	0.0193196	-0.457302	-0.19318	0.244182	-0.383044	0.0118438	0.0536343	0.0118438	-0.0896605	0.203721	0.0723018	-0.307305	0.109396	-0.685343
Mnat1	Gene	389	0	0	0	0	0	-0.0869748	0.189583	-0.0906526	0.0361767	0.00384179	0	-0.174705	0	-0.242981	0.0159473	-0.154223	0.0633528	0.042113	0.00384179	-0.305317	-0.163667	0.0860468	-0.163667	0.160319	-0.647865	-0.0869748	0.0964373	-0.305317	-0.147265	-0.217167	-0.358468	-0.181671	-0.0906526	0.115477	-0.379308	-0.392135	-0.198319	-0.358468	-0.0293976	0.0391448	-0.0617178	0.0391448	-0.100493	-0.0493539	0.0361767	-0.134193	-0.536892
Gnai1	Gene	390	0	0	0	0	0	-0.0509642	-0.00554533	-0.171863	0.189746	0.189746	0.244045	-0.0509642	0.040058	0.055366	0.00554533	-0.0827761	-0.138066	-0.034357	0.133946	-0.0282981	0.208141	-0.097364	0.133946	-0.0282981	-0.230865	-0.193917	-0.171863	-0.291597	-0.0827761	0.170593	0.055366	-0.193917	-0.0282981	0.055366	-0.55076	-0.305878	0.0293116	-0.10722	0.055366	0.133946	-0.138066	-0.0404159	-0.0640671	0.244045	-0.118167	0.128185	-0.946393
Atp6v0c	Gene	391	0	0	0	0	0	0.321126	-0.10253	-0.19275	0	0.162972	0.162972	0	0	0	-0.19275	-0.10253	-0.19275	-0.10253	0	-0.19275	0.162972	-0.10253	0.162972	-0.10253	-0.10253	-0.19275	-0.10253	-0.396905	-0.10253	0	0.162972	-0.10253	0	0	-0.396905	-0.19275	-0.10253	-0.10253	-0.10253	0	-0.10253	0	0.162972	0	-0.10253	-0.10253	-0.298683
Ppp3cb	Gene	392	0	0	0	0	0	-0.115622	-0.342209	-0.0715953	0.0243593	-0.115622	0.0243593	0	0	0.110908	-0.0715953	-0.134869	0.0496948	0.0496948	0.14261	0	0.0804917	-0.027823	0.0804917	0.0804917	-0.15272	-0.421851	0.0804917	-0.0715953	0.110908	0.191325	-0.0715953	-0.15272	-0.115622	-0.0715953	-0.253784	-0.17815	-0.027823	-0.134869	0.0496948	0.0243593	-0.0970431	-0.17815	0.0243593	-0.0970431	-0.027823	0.0496948	-0.567198
Chmp2b	Gene	393	0	0	0	0	0	-0.149601	-0.221234	-0.11973	0	-0.11973	-0.0398938	0.00389745	0.0077949	0.0239266	0	-0.0221775	0.107649	-0.0509789	0.262208	0	0.0653857	0.0077949	0.0118176	-0.185864	-0.218171	-0.104396	-0.438879	-0.0301327	-0.0261551	-0.0836536	-0.0686267	-0.218171	-0.168413	-0.152648	-0.470291	-0.324754	0.049191	-0.221234	-0.006729	-0.006729	-0.164769	-0.0883294	-0.164769	-0.0188169	-0.0398938	-0.0301327	-0.644132
Pak1	Gene	394	0	0	0	0	0	0.0127151	-0.10995	-0.345963	0.245927	0.068392	0.0938398	-0.0384899	-0.0127151	-0.159723	-0.0384899	0.068392	-0.22521	0.0127151	-0.0639212	0.0305664	0.0127151	-0.176773	-0.291663	-0.271072	-0.345963	0.0127151	-0.191956	-0.140309	-0.10995	0.068392	-0.0384899	-0.176773	-0.0639212	-0.140309	-0.191956	0.068392	0.0591027	-0.126551	-0.377144	-0.0127151	-0.291663	-0.159723	-0.140309	0.0498133	-0.345963	0.0127151	-0.707571
Syt4	Gene	395	0	0	0	0	0	0.215552	0.469362	0.017331	0.527884	0.261659	0.0705332	0.0313894	0.0705332	-0.100343	-0.0280902	-0.017331	-0.0418558	-0.0558739	-0.111265	-0.117128	-0.0280902	0.215552	-0.0783319	0.261659	-0.135304	0.450653	0.436065	-0.217698	0.0598384	-0.135304	-0.0418558	-0.0558739	0.190934	0.42621	0.159657	-0.0488648	0.153125	-0.195109	-0.135304	0.538975	-0.111265	0.202052	0.110923	0.251621	0.290766	0.0598384	-0.0670498
Ppt1	Gene	396	0	0	0	0	0	0.0617923	0.549028	0.106808	0.0271299	0.0271299	0.185517	-0.0646509	-0.0494379	-0.0646509	-0.104989	0.216012	0.00882829	-0.00882829	-0.174652	-0.170674	-0.195498	0.195019	-0.0319111	0.362156	0.106808	0.421533	0.125323	-0.128679	0.0982872	-0.128679	-0.179532	-0.0319111	0.117689	0.182345	0.254761	0.168325	0.0339532	0.106808	-0.0646509	0.114503	-0.128679	-0.140622	0.0816713	0.117689	0.120875	0.144031	0.332681
Sri	Gene	397	0	0	0	0	0	0.014159	0.568911	0.123871	0.285457	0.0981986	0.176654	-0.100435	-0.014159	-0.13009	-0.27742	0.10597	0.014159	-0.144564	-0.154714	-0.0782216	-0.242277	0.0628469	-0.12323	0.246014	0.0767073	0.202257	0.0860926	-0.27742	0.0952663	-0.33978	-0.041124	8.16146e-05	0.3011	0.189532	0.322524	-0.0814997	-0.161626	-0.235934	-0.208965	0.195213	-0.0847777	-0.0180429	-0.201912	0.277248	0.233232	-0.0481214	0.0981986
P2rx4	Gene	398	0	0	0	0	0	0	0.651909	0	0.713259	0.293303	0.293303	-0.185369	-0.0519516	-0.122381	-0.320843	0.293303	-0.155309	0.401947	0.0436148	-0.138177	-0.122381	-0.161136	-0.203209	0.635675	0.631182	0.503557	0.159065	-0.0922974	0.352357	-0.271663	-0.341968	-0.264905	0.300037	0.390828	0.352357	-0.725959	-0.578947	-0.284537	-0.367686	0.488431	-0.161136	-0.203209	-0.313924	0.30677	0.0580523	0.249707	0.192995
Cers6	Gene	399	0	0	0	0	0	-0.394355	0.339471	0.103777	-0.169431	0.293022	0.339471	-0.0973264	0.0368949	0.162913	-0.0130046	-0.355533	-0.115406	-0.0449765	0.189591	-0.0693755	0.0130046	-0.347507	-0.149251	0.0922369	0.331516	0.0798248	0.427034	0.00903371	0.103777	0.173314	0.0835733	-0.324369	0.124863	0.158641	0.237459	-0.269464	-0.255705	0.186002	0.150455	0.237459	-0.15297	-0.156844	-0.105363	0.227845	0.369443	0.201974	0.685341
Xbp1	Gene	400	0	0	0	0	0	-0.57749	-0.0753361	-0.190162	0.19264	0.102034	0.131324	0.070618	0.160644	-0.151899	-0.198846	-0.198846	-0.390037	-0.0334551	0.0334551	0.0498392	0.0641298	-0.184139	-0.453556	-0.515507	0.402881	-0.0460461	0.119715	-0.0460461	0.127061	-0.229531	0.2537	0.150083	0.373829	0.0569094	0.102034	-0.162058	-0.405343	-0.0286417	-0.268459	-0.0286417	-0.398491	0.0455438	-0.262594	-0.0053728	0.0641298	-0.631104	0.280348
Crebbp	Gene	401	0	0	0	0	0	-0.135228	0.233661	0.140385	0.199447	-0.0065274	0.111556	-0.157396	-0.394547	0.0065274	-0.0291422	0.0065274	0.121594	-0.0920367	0.0195922	-0.295299	-0.146144	-0.168155	-0.0162208	0.58311	0.275197	-0.108675	0.551928	0.265228	0.221501	0.0065274	-0.108675	0.0130598	0.126879	-0.0552267	0.376409	-0.18893	0.0619872	0.209833	0.0413467	0.0508688	-0.0861315	-0.363069	-0.168155	-0.108675	0.1625	0.296	0.243945
Htt	Gene	402	0	0	0	0	0	-0.0900008	0.289646	0.0743145	0.385487	0.00469267	0.113813	-0.0731937	-0.257975	0.0138663	-0.174163	-0.0813183	0.0743145	-0.067241	-0.00469267	-0.0813183	0.00469267	-0.159622	-0.150549	0.406453	0.136123	0.102917	0.389548	0.108132	0.265174	0.062036	-0.0900008	-0.0331935	0.157601	-0.0529336	0.304124	0.105525	-0.0331935	0.0805466	-0.26506	0.120857	-0.159622	-0.0731937	-0.140695	-0.0331935	0.010934	0.195848	0.502576
Acin1	Gene	403	0	0	0	0	0	0.339536	0.224385	-0.0268427	0.233439	-0.0788461	0.0799547	0	0	0.153678	-0.237125	0.109873	-0.151377	-0.033265	0.0261756	-0.333011	-0.237125	-0.0133713	0.0799547	0.325234	0.129968	-0.0232497	0.347823	0.046607	0.129968	-0.245716	0	0.129968	0.00962892	0.0563581	0.115916	-0.0943249	-0.00661625	0.146403	-0.159904	-0.159904	-0.0268427	-0.0637814	-0.197827	-0.0196566	0.142537	-0.0482697	0.59096
Taz	Gene	404	0	0	0	0	0	0.0609343	0.424357	0.077054	0.0130067	0.0130067	0.0840905	-0.168985	-0.124591	-0.00509462	-0.120885	-0.0293987	0.069832	-0.101769	0.00509462	-0.151634	-0.155268	0.159598	-0.0557565	0.489088	-0.50428	-0.060401	0.23828	-0.105573	0.131834	-0.0473058	-0.255438	0.073443	0.119233	0.264912	0.41869	-0.0687686	-0.285256	0.0130067	0.122405	0.125576	-0.0779253	-0.124591	-0.060401	0.187346	0.213835	0.393152	-0.060401
Tardbp	Gene	405	0	0	0	0	0	0.0963975	0.44756	0.142568	0.0268966	0.0610623	0.155441	-0.3305	-0.21025	0.0105555	-0.143772	-0.0105555	0.069158	-0.203427	-0.297295	-0.359103	-0.293318	-0.168244	-0.301609	0.316912	-0.552516	0.27161	0.431154	0.0846697	0.219804	-0.0898955	-0.3305	-0.0834072	0.0540933	0.197824	0.404235	-0.203427	0.0996744	0.262907	0.0105555	0.0610623	-0.12057	-0.281586	-0.23757	0.132939	0.295874	0.0610623	0.219804
Hnrnpm	Gene	406	0	0	0	0	0	0.0179002	0.524615	0.153473	0.434999	0.109901	0.191234	-0.254781	-0.224677	-0.163168	-0.271211	0.0179002	-0.0927005	-0.0179002	0.0210429	-0.3712	-0.3712	-0.0927005	-0.224677	0.538633	-0.0107129	-0.215953	0.0637325	-0.332952	0.493473	-0.407943	-0.185278	-0.0486649	0.167525	0.270995	0.380444	-0.457588	-0.347438	0.139608	-0.0657127	-0.0993251	-0.163168	-0.46069	-0.433546	-0.0684859	0.261942	-0.139253	0.390315
Cdc40	Gene	407	0	0	0	0	0	-0.247108	0.0345002	0.0345002	0.10582	0.0345002	-0.0395623	-0.0943219	-0.181243	0.0296797	-0.0296797	-0.328298	0.206336	0.128033	0.0986371	-0.240445	-0.215657	-0.0360229	-0.332043	0.308339	-0.268534	-0.164055	0.168556	0.161705	0.292347	0.0585791	-0.287568	-0.287568	-0.0506419	-0.00271023	0.333832	-0.458416	0.004342	0.0711231	0.168556	0.102228	-0.0570474	-0.399609	0.168556	-0.272434	0.206336	0.459664	-0.0711657
Igf1r	Gene	408	0	0	0	0	0	-0.205589	0.134273	-0.00726151	0.286803	0.00410092	0.104947	-0.00726151	-0.329088	-0.00410092	0.0494133	0.0559695	0.191371	0.0414282	-0.027435	-0.108086	-0.115165	-0.188973	-0.0537647	0.587019	-0.574535	-0.201303	-0.0580609	-0.274625	0.283701	-0.0423837	-0.00094032	0.0190653	0.120032	-0.092241	-0.0580609	-0.431779	-0.205589	0.0896411	-0.0205234	0.00410092	0.104947	-0.305245	-0.26013	-0.0786402	0.155626	0.14835	0.142397
Casp6	Gene	409	0	0	0	0	0	0.577561	0.0250385	-0.278376	0.0198012	-0.0185684	-0.00536371	-0.0544959	0.0550785	0.125715	-0.0902027	-0.25306	0.00536371	0.0250385	0.335523	-0.0185684	-0.0902027	-0.146586	-0.442276	0.0593488	0.0550785	-0.0382511	0.074382	0.159698	-0.366014	-0.501703	-0.42519	-0.205215	-0.0609577	-0.199388	-0.322788	-0.546836	-0.284864	-0.386815	-0.508658	-0.303156	-0.341317	-0.486895	-0.284864	-0.125481	0.1013	0.149789	0.191997
Flt4	Gene	410	0	0	0	0	0	-0.813904	0.315083	-0.351945	0.349738	0.0667063	-0.150192	-0.109959	-0.587773	-0.223619	-0.0217667	0.0967644	0.218379	0.167793	0.36499	0.0217667	-0.0418059	-0.109959	-0.392323	0.177645	0.612579	0.234068	-0.10107	-0.401187	0.26196	-0.155737	-0.895253	-0.161282	0.32252	-0.161282	0.518672	0.343118	0.343118	0.106304	-0.251637	-0.0593353	0.26196	-0.131391	-0.383458	-0.628551	0.157941	0.106304	0.648664
Atp7a	Gene	411	0	0	0	0	0	0.559166	0.0257331	0.112174	0.102152	0.0475916	-0.00914126	-0.0317202	-0.0662457	-0.0927181	-0.179288	0.0425379	0.00914126	-0.0982714	0.0257331	-0.211971	-0.149036	-0.311747	-0.693343	-0.000423354	-0.0927181	0.164563	-0.190164	-0.27871	-0.199932	-0.190164	-0.114949	0.00435895	0.136171	0.148906	0.366626	-0.448302	-0.459874	-0.0834145	0.0977068	0.067314	-0.0416493	-0.512673	-0.617936	-0.0768105	-0.137211	-0.296633	0.908833
Npc2	Gene	412	0	0	0	0	0	-0.157957	0.388903	0.00328168	0.254078	-0.00328168	-0.0402164	0.0904775	-0.0754142	-0.127453	0.0340598	0.342463	0.00328168	0.0833599	-0.164537	-0.193617	-0.0969602	-0.22299	-0.45918	0.194286	0.480772	0.134153	0.206579	-0.0334508	-0.239115	-0.711794	0.00328168	-0.0334508	0.401038	-0.267007	0.141095	0.0975951	-0.698894	-0.0260297	-0.611034	-0.0684771	-0.216553	-0.771074	-0.56041	0.0833599	-0.201241	-0.442727	1.07735
Angpt2	Gene	413	0	0	0	0	0	0.59419	-0.399593	0.494838	-0.452424	0.48662	0.0408758	-0.0408758	0.24274	0.177064	0.136286	-0.191445	-0.836988	-0.249555	0.311311	-0.0612041	-1.02047	-0.201717	-0.409013	0.262387	-0.0612041	0.624046	0.299469	0.262387	0.513201	-0.426784	-0.526194	-0.249555	-0.0490663	-0.452424	0.672657	0.389939	-0.167646	0.412893	-0.010342	0.59419	-0.0408758	-0.535486	-0.136632	-0.110543	-0.130415	-0.294145	0.311311
Fasl	Gene	414	0	0	0	0	0	-0.95796	0.124654	0.135504	-0.511764	-0.0135954	0.0254832	-0.91473	0.124654	0.19099	0.0047098	0.273888	-0.0386495	-0.459637	0.487552	-0.0047098	-1.10336	-0.686862	0.273888	-0.0863571	0.785682	0.407489	0.83159	0.179395	-0.327147	-0.168468	-0.686862	-0.168468	-0.0676084	-0.0481203	0.654662	0.678718	0.236657	0.229894	-0.579871	-0.0950885	-0.363339	-0.402653	-0.567054	-0.306262	0.0254832	-0.472336	0.38279
C6	Gene	415	0	0	0	0	0	0.409847	-0.108783	-0.0143745	0.516243	0.370994	0.297036	-0.0281754	-0.476033	0.130968	-0.180933	-0.638158	-1.0927	0.0143745	1.03091	0.163198	-0.509601	0.315237	-0.31423	-0.689131	-0.225527	-0.554645	-0.413026	-0.596401	-0.509601	-0.383588	-0.740105	0.315237	0.18867	0.130968	-0.225527	0.130968	0.485506	0.648221	-0.532123	0.973115	0.499185	0.333439	-1.24354	-0.0864739	-0.383588	-1.24354	0.130968
F2	Gene	416	0	0	0	0	0	0.134649	0.536518	-0.0850833	-0.461525	0.418836	-0.298213	-0.519553	-0.575577	0.208774	0.0850833	-0.461525	0.217119	0.506868	0.70706	-0.110429	-0.595623	-0.183751	0.208774	0.356171	0.0470839	-0.443604	0.296145	-0.17582	-0.6669	-0.154248	-0.342479	0.110374	-0.00772901	-0.0850833	-0.00772901	0.0850833	0.0160692	-0.6669	-0.673562	-0.852309	-0.673562	0.134649	-0.867862	0.280817	-0.259237	-0.575577	-0.315676
Gabrr1	Gene	417	0	0	0	0	0	-0.105992	0.360103	0.340204	-0.404239	0.204694	0.545706	0.132383	-0.472118	-0.0627621	0.0627621	-0.899427	-0.544014	0.628952	0.353272	-0.602313	-1.52907	0.465237	-0.0564904	0.122384	-0.899427	0.148744	-0.440664	-0.384871	-0.22728	-0.0564904	-0.602313	0.284914	0.297732	-1.60854	-0.200602	0.122384	0.165106	-0.404239	0.702206	0.0140483	-0.501464	0.272097	-0.200602	0.284914	-0.168449	-0.602313	-0.486516
Mgmt	Gene	418	0	0	0	0	0	-0.203564	1.12601	-0.137848	0.513459	0.513459	0.335338	0.0348102	0.540862	0.407757	-0.0348102	0.391056	-0.641586	-0.400199	-0.0971678	-0.450213	-0.203564	0.956982	-0.017423	0.668039	-0.677576	-0.450213	-0.41247	-0.127905	0.100559	0.122674	-0.105697	-0.0575354	0.504487	0.229563	-0.298174	-0.400199	-0.765428	-0.41247	0.100559	0.269361	0.791233	0.351742	0.107121	0.779879	-0.382395	0.28206	-0.382395
Polr2l	Gene	419	0	0	-1	0	0	0.0091341	0.815009	-0.0091341	0.576125	0.677575	0.706206	-0.0180373	-0.0617117	0.201548	-0.349935	-0.298114	0.0184991	-0.116278	0.137975	-0.0902177	-0.0091341	-0.0309377	-0.0527749	0.544771	-0.901537	0.723626	-0.559997	-0.221406	-0.195117	0.0240443	-0.551652	0.0184991	1.01603	0.64064	-0.261903	-0.936662	-0.212542	-0.715471	-0.365077	0.875142	0.179256	0.302411	0.189514	0.432054	0.45143	0.934934	-0.853855
Nqo1	Gene	420	0	0	0	0	0	0.151026	0.645256	0.189277	0.485041	-0.0159379	0.00428298	-0.0343428	0.0286453	-0.343764	-0.420258	0.209078	-0.365882	-0.365882	0.048176	-0.474705	-0.00428298	-0.107977	0.121858	0.903099	-0.775147	0.406331	0.163808	-0.674881	0.0637963	0.104736	0.0286453	-0.21666	0.248626	0.314993	-0.27588	-0.450427	0.263659	-0.33869	0.151026	0.802935	-0.22269	-0.252999	0.0736115	0.842054	0.042691	0.595243	-0.625873
Chrnb2	Gene	421	-1	0	0	0	0	0.0831724	0.722362	0.219996	0.313631	0.341915	0.297665	0	-0.121647	0	-0.321729	0.0166245	-0.360511	-0.261073	-0.218435	-0.312471	-0.14803	0.16278	0.326466	0.709175	-0.923917	0.275361	-0.0618769	-0.248691	-0.143955	-0.0504847	-0.507982	0.172997	0.501991	0.333188	-0.321729	-0.206634	-0.0740383	-0.426855	-0.0657728	0.380062	0.00397086	-0.143955	-0.0217316	0.461252	0.183875	0.380062	-1.23212
Fgf14	Gene	422	0	0	-1	0	0	0.677837	0.960491	0.450185	0.450185	0.400133	0.443779	-0.273306	-0.194242	-0.12436	0.0956748	-0.12436	-0.136964	-0.285742	-0.377382	0.232292	-0.0956748	-0.140713	-0.1283	0.490383	-1.02002	0.285169	0.243802	-0.147681	0.285169	0.0901322	0.00215269	-0.164715	0.392439	0.647786	0.152929	-0.385612	0.180641	-0.211504	0.0288569	0.464804	-0.1283	0.118934	0.324507	0.669383	0.662531	0.443779	-1.22286
Scn2a1	Gene	423	0	0	0	0	0	-0.0130272	0.366819	0.268159	0.116225	0.301413	0.236953	-0.117053	-0.0827547	-0.125115	0.0130272	-0.49093	0.128254	-0.117053	0.128254	-0.093303	-0.139703	-0.0706369	-0.180404	0.301413	-0.558437	-0.333935	0.201706	-0.324147	0.250181	-0.0827547	-0.480006	-0.348217	0.301413	0.383419	0.250181	-0.69876	-0.160506	-0.160506	0.147407	0.283037	-0.106406	-0.149558	0.0643007	0.0130272	0.543183	0.429448	-0.384834
Cacnb4	Gene	424	0	0	0	0	0	0.0858585	0.396484	0.0203134	0.234401	0.1883	0.324231	-0.328433	-0.419541	-0.0958557	-0.00848372	-0.182139	-0.00546243	0.00546243	-0.212682	0.00546243	-0.124973	-0.468477	-0.57919	0.284178	-1.27562	-0.319082	-0.118357	-0.540639	0.142073	-0.182139	-0.00848372	-0.313286	0.418495	0.307446	-0.0384025	-0.907567	-0.516403	0.0954376	-0.00546243	0.234401	-0.108728	-0.401918	-0.227173	0.234401	0.495108	0.301583	-0.907567
Mthfr	Gene	425	0	0	0	0	0	-0.495685	0.312513	-0.316551	-0.0494891	0.221338	0.284388	-0.25731	-0.704591	0.394667	0.0295901	-0.302537	0.736163	-0.289922	0.284388	0.075544	-0.0295901	-0.224587	-0.446183	0.00930052	-0.413186	-0.608496	0.16331	-0.184999	0.3218	0.107286	-0.495685	-0.349656	0.60863	0.0675829	-0.289922	0.0514196	-0.0295901	-0.397818	-0.558142	0.633543	0.572433	0.0596218	-1.348	0.375918	0.248742	1.01139	-0.0100606
Lpo	Gene	426	0	0	0	0	0	-0.0412492	0.424845	0.65783	0.983051	-0.0801023	-0.765326	-0.186646	0.117124	-0.465471	-0.407376	0.886145	0.256312	-0.436722	0.418015	0.0412492	-0.186646	0.0566178	-0.497266	-0.407376	-0.834684	0.213487	-0.135859	-0.320128	0.213487	0.0787909	-0.154061	-0.744599	0.00198047	-0.0558494	-0.407376	-0.692302	-0.497266	-0.0801023	-0.497266	0.821622	0.553371	-0.358865	-0.55988	0.0244668	-0.0558494	0.213487	-0.220081
Tnfrsf11b	Gene	427	0	0	0	0	0	-1.56824	0.609424	0.239016	0.650236	0.522062	0.632243	-0.279581	-0.207009	0.0216421	-0.153683	0.68168	-0.311743	-0.153683	-0.477213	0.189444	-0.0216421	-0.244511	-0.215172	0.644751	0.028262	0.245914	0.0826387	-0.431435	0.00104377	-0.311743	-0.343243	-0.372337	0.419838	0.780488	-0.00639345	0.168654	-0.90464	-0.471668	-0.354227	0.62522	-0.25477	-0.477213	-0.545095	0.670186	0.132617	0.392441	0.176317
Sorl1	Gene	428	0	0	0	0	0	-0.959074	0.759867	0.187453	1.02024	0.573689	0.604105	-0.248362	-0.357366	-0.248362	-0.167888	0.135806	-0.0620623	0.150989	-0.113778	0.0182005	-0.0182005	-0.630453	-0.45061	0.635807	-0.272013	0.187453	-0.0373534	-0.391478	0.421602	-0.346012	-0.0855219	-0.425138	0.421602	0.315047	0.117429	-0.30531	-0.15258	-0.113778	-0.758706	0.239413	-0.460925	-0.656537	-0.656537	0.117429	0.0360988	0.117429	-0.709986
Drd4	Gene	429	0	0	0	0	0	-1.0243	0.727902	-0.040857	0	0.251241	0.670516	-0.785926	-0.279874	0.22742	0.316449	0.276759	-0.591173	-0.07105	0.421212	-0.316249	0	-0.0969054	-0.0136424	0.104928	-0.257309	-0.161429	0.0800151	-0.11446	-0.32522	-0.698062	-0.713615	0.0884082	0.40736	0.0691643	-0.429679	-0.565036	-0.225389	-0.453071	-0.720177	0.588321	-0.17483	0.515027	-0.152697	0.40736	0.515027	0.043818	-0.698062
S100b	Gene	430	0	0	0	0	0	-0.455124	1.1301	0.24828	0.506206	0.363993	0.427998	-0.144135	0.0974082	-0.48839	-0.0758434	0.699518	-0.166433	0.0758434	-0.531115	-0.501011	-0.468833	-0.0249828	-0.715904	0.124	-1.71038	0.866895	-0.136726	-0.958477	-0.0851	-1.01663	0.00407029	0.0974082	0.321485	0.709447	-0.34482	-0.509202	0.0325182	-0.737025	-0.800442	0.24828	-0.18242	-0.406027	-0.780565	0.631729	-0.222735	-0.522338	-0.64052
Pla2g2f	Gene	431	0	0	0	0	0	-0.43231	0.650303	0.266769	-1.06768	0.71664	-0.0414043	1.14993	-0.273937	-0.213934	0.0138851	0.284712	0.799537	-0.0138851	0.275741	-0.203935	-0.334444	0.138918	-0.730558	0.0726747	-0.134749	-0.856532	-0.52692	0.0660125	-0.0285871	0.17066	-0.121625	-0.356651	0.179011	0.385174	-0.52692	-0.128187	-0.508719	-0.193936	-0.0542216	1.27191	-0.342973	-0.147981	0.130957	-0.928631	-0.798437	-0.177574	-0.611142
Trpv1	Gene	432	0	0	0	0	0	0.402947	-0.115684	0.224115	-0.645058	0.00747411	0.290135	-0.0350758	0.0368202	-0.021275	0.0368202	-0.216749	-0.0350758	-1.25044	0.290135	1.111	-0.00747411	-0.300403	-1.02013	-0.187833	-0.0710649	-0.021275	-0.0350758	0.124068	-0.187833	0.452448	-0.539024	0.308337	-0.0350758	0.388346	0.0368202	0.00747411	-0.232428	-1.40129	-0.539024	0.522987	-0.539024	-0.0710649	-0.449365	-0.0933743	-0.390489	-0.561546	-0.940663
Marco	Gene	433	0	0	0	0	0	-0.948807	0.239047	-0.168734	-0.842411	-0.00444282	0.572091	0.37258	0.211738	-0.337486	0.43017	-0.12203	0.0891352	0.00444282	-0.0484385	0.549742	-0.607016	0.967574	-0.149896	-0.00444282	-0.0484385	-0.307552	-0.140609	-0.0389677	-0.249728	-0.159315	-0.577839	0.496705	-0.0584558	0.144657	-0.32774	0.525885	-0.0772045	-0.32774	-0.168734	0.180421	-0.00444282	-0.282516	0.0346358	0.232284	-0.557901	0.558271	-0.393501
H2-Ea-ps	Gene	434	0	0	0	0	0	-0.0247506	0.193626	0.301488	-1.07276	-0.203582	0.0247506	-0.342367	0.133623	0.393675	-0.521072	0.0577477	-0.0636037	0.0731163	-0.420223	0.441344	-0.944199	0.674329	0.0247506	0.586571	-0.146039	-0.448972	-0.359423	0.168397	-0.376479	-0.521072	-0.769555	-0.462773	-0.462773	-0.448972	-0.79387	-0.0393508	-0.376479	-0.233656	-0.564998	-0.137562	-0.420223	0.530556	-0.119361	-0.258663	-0.203582	-0.287514	-0.405275
Inhbb	Gene	435	0	0	0	0	0	-1.15475	0.0331061	-0.244908	-1.04835	-0.00579773	0.36615	-0.0721344	0.266387	-0.0612836	0.108883	0.197173	0.276912	-0.108965	0.240919	-0.583519	0.00579773	0.197173	0.0263435	0.37997	-0.900012	-0.615846	-0.583519	-0.244908	-0.6431	-0.219269	-0.274414	0.36615	0.0770999	-0.437725	-0.337263	-0.649763	-0.227353	-0.365256	-0.34655	0.276912	-0.708552	0.0708835	-0.936371	-0.365256	0.248391	0.0770999	-0.551777
Axin2	Gene	436	0	0	0	0	0	-0.423891	-0.0260789	0.278429	-0.411549	0.206918	-0.0141631	0.141985	0.236316	0.252263	-0.255493	-0.28451	-0.0786862	-0.180491	0.112233	0.0141631	0.174598	0.04855	0.537719	0.145663	-0.74247	-0.419931	-0.169738	-0.0602114	-0.592263	0.107178	-0.137506	0.359556	0.364265	-0.0395286	-0.180491	-0.23698	0.141985	-0.378637	0.0288362	0.332753	0.0820927	0.275461	0.135822	0.0890506	-0.0395286	0.196123	-0.221475
Cadps	Gene	437	0	0	0	0	0	-0.0330213	-0.0330213	-0.0770478	-0.0330213	-0.114146	-0.0107511	0.0107511	0.0629334	0.229899	0.0629334	0.429501	0.305244	0.257062	-0.0330213	-0.0770478	0.149482	0.257062	0.0882689	-0.139576	-0.352071	-0.0770478	-0.516685	-0.139576	-0.139576	0.149482	0.229899	0.305244	0.0629334	0.0385741	0.0385741	0.0882689	-0.114146	0.229899	0.368022	-0.058469	0.229899	0.0107511	0.0107511	0.149482	-0.165351	-0.0962946	-0.397933
Pde4d	Gene	438	0	0	0	0	0	0.0258666	-0.0115414	-0.186753	0.0258666	0.0258666	0.0899854	0.00821004	-0.00821004	0.283775	-0.19143	-0.043906	0.0441683	-0.11164	-0.0514728	-0.0879506	0.349719	-0.0620951	0.111303	0.168178	-0.54603	-0.074655	-0.172917	-0.356357	-0.0476126	0.0509915	0.202555	0.00363169	0.0788306	-0.13421	-0.196107	0.137913	-0.277082	0.375663	0.168178	-0.0782897	-0.0323995	-0.0553331	-0.0620951	0.134727	0.0258666	-0.0620951	-0.456167
Rab3a	Gene	439	0	0	0	0	0	-0.100258	0	-0.264842	0	0	-0.0717855	0.161465	0.161465	0.0700739	0	0.0700739	0.0700739	0.161465	-0.0717855	0	-0.0717855	0.248609	0.161465	0.366777	-0.52901	-0.12873	-0.32632	-0.12873	-0.0717855	0.0700739	0.248609	0	0	0.0700739	-0.264842	-0.212666	-0.0717855	-0.212666	-0.0717855	0.0700739	0.161465	0.161465	0.161465	0.161465	-0.264842	0.248609	-0.833919
Nsf	Gene	440	0	0	0	0	0	-0.269356	-0.269356	-0.151189	-0.0529665	0.143186	-0.0529665	0.0529665	0.143186	0.0529665	-0.0529665	0.0529665	0.245716	0.0529665	0.0529665	-0.151189	-0.0529665	0.245716	0.143186	-0.0529665	-0.517965	-0.269356	-0.447891	-0.356501	-0.0529665	-0.0529665	0.0529665	0.0529665	0.0529665	0.0529665	-0.517965	-0.356501	-0.151189	-0.151189	0.0529665	-0.0529665	0.245716	-0.0529665	-0.151189	0.143186	0.0529665	-0.0529665	-0.730631
App	Gene	441	0	0	0	0	0	-0.158154	0.211415	0.211415	0.211415	0	0.211415	0.211415	0	0	0	0.211415	-0.158154	0	-0.158154	0	0	0.211415	0.211415	0.211415	-0.321126	-0.423656	-0.321126	-0.321126	0	-0.158154	0.211415	0	0.211415	0	-0.423656	-0.423656	-0.158154	0	0.211415	0	0.211415	0	0	0	0	0.211415	-0.513875
Gga1	Gene	442	0	0	0	0	0	-0.348756	0.106457	0.0902936	0.31197	0.116459	0.137699	-0.0497368	-0.123973	-0.0845987	0.0126285	0.170784	-0.133133	-0.0454269	0.132702	-0.0126285	-0.0729187	0.193705	0.110523	0.106457	-0.123973	-0.540607	-0.284122	-0.458122	-0.21083	-0.310448	0.0188104	0.0582338	-0.0497368	0.0705045	-0.255708	-0.119514	-0.387164	-0.292017	-0.0411169	0.0341541	0.220659	0.189823	-0.123973	0.116459	0.137699	-0.0763977	-0.273032
Mtor	Gene	443	0	0	0	0	0	-0.106293	-0.00148819	-0.121066	0.255913	0.00148819	0.125252	-0.0911941	-0.110129	0.0587768	-0.171321	0.031096	-0.0316213	-0.0578159	0.00446458	0.129497	0.229306	-0.0760512	0.121567	-0.0316213	0.0855718	-0.601819	-0.597842	-0.439974	0.00446458	0.17723	0.117883	-0.0182952	-0.0689892	-0.0182952	-0.563847	-0.211607	-0.313456	0.14602	0.0251214	-0.00148819	-0.0578159	0.133742	0.110469	0.174623	-0.0613873	-0.00148819	-0.653604
Abl1	Gene	444	0	0	0	0	0	-0.568366	0.149952	0.074441	-0.00604904	-0.0837142	-0.0713503	0.120739	-0.280508	-0.180941	0.0141803	0.287867	-0.0337523	0.0895508	0.0141803	0.00604904	-0.0513939	-0.00604904	0.2198	0.395577	-0.196702	-0.0258381	-0.234177	0.00604904	-0.156189	0.074441	0.0141803	0.275955	0.105953	0.0856209	-0.414131	0.0856209	0.362124	-0.461334	0.0171485	-0.0121018	0.305341	0.141859	0.249938	0.0856209	-0.0297952	0.154757	-0.17274
Atp13a2	Gene	445	0	0	0	0	0	-0.342916	0.0548636	0	-0.0947436	-0.119853	-0.282748	0	-0.0668824	0.0695369	0.0166171	0.281798	0.0753209	0.0786343	0.00366029	-0.0479553	-0.101506	0.153475	0.269689	0.174218	-0.264496	-0.0868019	-0.52539	-0.0158722	-0.0115404	-0.164811	0.145617	0.153475	-0.101506	-0.31353	-0.45931	-0.412502	-0.0629501	-0.297406	0.0931025	-0.15265	0.393562	0.273712	0.217977	0.164866	-0.0550218	0.0720074	-0.0907727
Prkaca	Gene	446	0	0	0	0	0	-0.52891	0.0111613	-0.0111613	0.263386	-0.0871156	-0.147803	0.209771	0.111917	-0.111185	-0.0224988	0.473985	0.0228298	0.189148	0.0228298	-0.136684	-0.0479708	0.353257	0.275299	0.111917	-0.405786	-0.157325	-0.51889	-0.268203	-0.167503	-0.0582862	0.0874733	0.229378	-0.111185	-0.0969037	-0.648229	-0.0531285	0.0111613	-0.290708	-0.278898	-0.157325	0.119979	0.275299	0.0349895	-0.0582862	-0.461728	-0.0871156	-0.72799
Npc1	Gene	447	0	0	0	0	0	0	0.302167	0.161683	0.34199	-0.0327398	-0.104813	-0.0472223	0	-0.0730778	-0.0290333	0.415664	0.0830528	0.13872	-0.0366001	0.0830528	-0.0561476	0.175942	0.161683	0.247923	-0.593773	-0.265256	-0.38202	-0.315616	-0.370479	-0.190547	0.0830528	0.19006	0.0230828	-0.00495857	-0.57634	-0.404619	-0.128064	-0.421968	-0.0967676	0.0230828	-0.0597822	0.0407394	-0.112608	0.130198	-0.38202	-0.115972	-0.825776
Man2b1	Gene	448	0	0	0	0	0	0.673375	-0.332682	-0.198661	0	-0.140074	-0.115497	0.110498	0.0449381	0	0.0718611	-0.189871	0.0268388	-0.115497	0.203093	0.142833	-0.0406091	-0.027537	0.4468	-0.0872046	0.0949	-0.457513	0.0359902	0.0861868	-0.375131	0.203093	-0.169188	-0.00880726	-0.385153	0.0861868	-0.666594	-0.105525	-0.0440881	-0.59113	0.134701	-0.189871	0.0123256	0.252968	0.222133	-0.0872046	-0.0680494	0.391859	-0.0224821
Camk2g	Gene	449	0	0	0	0	0	-0.126407	-0.334373	-0.590963	0.0891238	-0.239356	-0.112389	0.0252287	-0.0225051	0.0143049	0	0.33476	0.0533108	0.145019	0	0.0630042	-0.0878641	0.0891238	0	-0.148865	-0.474794	-0.193525	-0.239356	0.201695	-0.298844	0.232031	0.171299	-0.0532022	-0.250687	-0.503591	-0.603836	-0.0656968	0.388182	-0.225767	-0.0656968	-0.0106947	0.279364	0.0252287	0.201695	-0.0225051	-0.633122	0.191126	-0.489645
Pgam1	Gene	450	0	0	0	0	0	-0.51442	-0.0835312	-0.216291	0.414051	0.112413	0.00634005	0.191528	0.256933	-0.00634005	-0.00634005	0.173152	-0.146679	-0.0716183	-0.122912	0.223761	0.243175	0.0183689	0.173152	-0.346141	0.140296	0.206711	-0.470101	0.00634005	-0.0716183	0.158274	0.396199	0.0183689	0.055917	-0.0297996	-0.61512	0.140296	0.0375217	-0.249588	-0.0455844	0.191528	0.127068	0.573279	0.499594	0.370769	-0.180522	-0.169179	-0.443821
Pqbp1	Gene	451	0	0	0	0	0	-0.635379	0.0334775	-0.198043	0.453025	0.117503	0.0149816	0.143055	0.0505139	-0.221067	-0.0304617	0.00566157	-0.225389	-0.0388971	-0.0438455	-0.00566157	0.19066	0.0505139	-0.0243184	-0.130831	-0.490048	-0.12672	-0.0970588	-0.201626	-0.172033	0.203782	-0.00566157	-0.180745	0.0961237	0.174688	-0.520359	-0.247001	0.113549	-0.462357	-0.150414	0.257329	-0.164284	0.281708	0.486025	0.41572	-0.180745	0.164471	-0.402092
Polr2j	Gene	452	0	0	0	0	0	-0.177341	0.11677	-0.203835	0.241857	0.234587	-0.0133394	-0.0297114	0.257544	0.0133394	-0.143289	-0.12043	-0.261997	0.0327479	-0.0297114	0.16994	0.209323	0.134417	0.0133394	-0.284895	-0.398471	-0.0800752	-0.366564	-0.131461	-0.0513895	-0.123963	0.0810004	-0.192328	-0.0358379	0.112113	-0.659983	-0.381683	-0.117427	-0.369881	-0.221229	0.126124	-0.189257	0.280478	0.368792	0.201237	-0.167218	0.0770712	-0.654986
Mfn2	Gene	453	0	0	0	0	0	0.3768	-0.160755	-0.0838837	-0.00789734	-0.0838837	0.0625704	0.20887	0.102554	-0.0995097	-0.0606817	0.00789734	-0.153829	-0.0528886	0.239435	0.272782	0.222677	-0.11594	0.302701	-0.153829	-0.259717	-0.153829	-0.169473	-0.315739	-0.173577	0.265172	-0.189322	-0.0606817	-0.0907331	-0.0235188	-0.656842	-0.0203836	-0.0650437	-0.270612	-0.0995097	-0.132405	-0.0235188	0.312696	0.20887	0.0255782	-0.292983	0.272782	-0.506622
Gstp1	Gene	454	0	0	0	0	0	0.113316	-0.245928	-0.0123205	-0.0479901	-0.0631508	-0.127523	0.225097	0.346218	-0.0479901	-0.0350687	0.102747	-0.349086	0.0123205	0.24638	0.225097	0.143652	0.328827	0.5204	-0.154076	-0.0883795	-0.430549	-0.48805	-0.422752	-0.187003	0.1806	-0.0350687	-0.00578807	-0.176244	-0.0990742	-0.924679	-0.164992	0.0123205	-0.450582	0.0566395	-0.030222	0.131853	0.481156	0.468685	0.214813	-0.365659	-0.0740746	-0.81729
Hras	Gene	455	0	0	0	0	0	-0.292678	-0.190099	0.139767	-0.0719172	0.00156763	-0.135013	0.0853231	0.171825	0.0602665	0.291598	-0.150657	-0.25946	-0.0546853	-0.00156763	0.66756	0.445082	-0.00470288	0.125422	-0.528876	-0.210638	-0.373267	-0.21859	0.0892598	-0.246582	-0.0895397	0.283988	0.0892598	-0.22722	0.00156763	-0.949258	-0.103963	0.125422	-0.450273	-0.210638	-0.128079	-0.135013	0.420649	0.205027	0.00624312	-0.150657	-0.0895397	-0.619773
Rtn4	Gene	456	0	0	0	0	0	0.32713	-0.330185	0.0111351	0.0111351	-0.193324	-0.143465	-0.11769	-0.0111351	-0.0551616	0.32713	0.251785	-0.0551616	0.0111351	-0.315308	0.140952	0.110155	-0.0922598	-0.0922598	-0.414536	-0.0744085	-0.214925	-0.657639	-0.0922598	-0.0365829	0.0604602	0.389909	0.140952	-0.11769	-0.0551616	-0.168896	0.0326372	-0.0744085	0.0848195	0.20307	0.110155	0.0326372	0.20307	0.140952	0.0848195	-0.0365829	-0.0365829	-0.339174
Bnip3	Gene	457	0	0	0	0	0	0.154231	-0.229852	-0.255972	0.231307	-0.0559658	-0.229852	0.0257526	0.0929556	-0.137889	0.0157836	0.0465558	0.0257526	0.0465558	-0.0396118	-0.0157836	-0.12785	-0.0396118	-0.0619344	-0.0869448	-0.0732718	0.314513	-0.203337	0.158998	0.173231	0.333665	-0.0869448	0.00585411	-0.0396118	-0.0157836	0.0157836	0.0929556	0.126964	0.00585411	0.0257526	0.00585411	0.0465558	0.126964	0.138374	-0.0499972	-0.161958	0.00585411	-0.229852
Atp6v1d	Gene	458	0	0	0	0	0	0.298065	-0.346472	-0.276263	0.0456033	-0.101674	-0.166318	-0.0585218	0.112185	0.0742381	0	-0.166318	0	0.034857	0	0.0609113	-0.0585218	-0.112622	-0.0691685	-0.394347	0.270182	-0.0227528	-0.13252	0.086151	-0.101674	0.139491	0.0110907	-0.200309	-0.362439	-0.211646	0.0609113	0.0997134	0.0742381	-0.0114102	-0.0585218	-0.211646	-0.188372	-0.0585218	0.213686	-0.266225	-0.166318	-0.0585218	-0.0691685
Prkcsh	Gene	459	0	0	0	0	0	-0.198282	-0.143621	-0.0682727	0.447341	0.0101245	-0.0796352	0.174909	0.160016	-0.0309454	-0.0458	0.0101245	-0.164615	-0.0101245	0.0172675	0.130289	0.106316	0.157084	0.118997	-0.170988	0.384341	-0.294599	0.0759764	-0.130435	-0.109937	-0.109937	0.124664	0.196763	-0.0101245	-0.0101245	-0.252825	0.0832527	-0.315833	-0.18046	-0.219121	-0.121842	-0.073314	0.130289	-0.0164042	-0.0309454	-0.121842	-0.252825	-0.396503
Taf10	Gene	460	0	0	0	0	0	0.210988	-0.21278	-0.0419094	0.0974738	0.018471	-0.0931861	0.0339445	0.14045	-0.0995357	-0.113843	0.0277124	-0.294692	-0.0419094	-0.018471	0.134761	0.144848	0.0277124	-0.0149101	-0.536818	0.492913	-0.136603	-0.136603	-0.329914	-0.282716	-0.0259177	-0.0298034	-0.179695	0.00325975	-0.0797955	-0.498311	0.0707331	-0.179695	-0.269455	-0.320254	-0.0931861	-0.269455	0.0808917	-0.0149101	0.0742553	-0.228437	-0.336967	-0.370279
Pgk1	Gene	461	0	0	0	0	0	-0.269816	-0.201302	-0.228867	-0.336035	0.00688279	-0.247529	-0.020901	0.16851	-0.00688279	0.0663623	0.00688279	-0.0653702	0.145895	0.017642	0.0830011	0.119811	0.130735	-0.0520426	-0.541224	0.119811	0.0288935	-0.556229	-0.0880189	-0.145181	0.105506	0.181565	-0.0653702	-0.236663	-0.150191	-0.468843	-0.145181	0.0398093	-0.236663	-0.0762916	-0.0320768	0.119811	0.286594	0.206206	0.0948114	-0.247529	-0.209744	-0.205523
Serpinb6a	Gene	462	0	0	0	0	0	-0.388701	-0.0339743	-0.105276	0.0538316	0.0253312	0.01063	0.173272	0.197105	-0.0553493	0.192646	0.162907	-0.0439135	-0.01063	-0.0863631	0.11958	-0.105276	-0.0389439	-0.168745	-0.286603	-0.114636	0.104573	-0.472106	-0.4432	-0.335748	-0.0439135	0.0653703	0.0480463	-0.01063	0.042501	-0.25244	-0.377825	-0.219529	-0.448009	-0.10083	0.192646	0.0596168	0.162907	-0.0660863	-0.0698063	0.0596168	-0.01063	-0.641521
Cntnap2	Gene	463	0	0	0	0	0	0.012244	-0.236813	0.140473	-0.230253	-0.508478	-0.243576	-0.012244	0.0808298	0.0687096	0.0542414	0.249319	-0.0243929	-0.111195	-0.122518	0.140473	0.369169	0.012244	0.305626	-0.230253	-0.0794147	-0.2054	-0.714614	-0.251798	-0.26727	0.336169	0.257405	0.273008	-0.189204	-0.213915	-0.553713	-0.147318	0.0712567	0.0347425	0.4925	-0.101875	0.218022	0.644734	0.676218	0.313346	-0.0445969	0.0614213	-0.927655
Slc1a1	Gene	464	0	0	0	0	0	-0.202071	-0.626862	-0.240324	-0.427645	-0.180521	-0.187997	0.220283	0.220283	0.227392	0.110205	-0.275547	-0.0443407	0.0850801	0.0443407	0.240806	0.240806	-0.0118069	0.098037	-0.482684	-0.286438	-0.449064	-1.05398	-0.07936	-0.582886	0.0716073	0.149199	-0.0524269	-0.180521	-0.613062	-0.499291	-0.187997	-0.240324	-0.00288161	0.110205	-0.0118069	0.0757911	0.134801	0.317585	-0.0870842	-0.0368494	0.0116008	-0.368088
Atp6v1g2	Gene	465	0	0	0	0	0	-0.574305	-0.463181	-0.213597	-0.246851	-0.085562	-0.085562	0.0467513	0.0944692	0.0467513	0.0281726	-0.00892569	-0.131591	0.00892569	0.143794	0.0944692	0.00892569	-0.0601306	0.286404	-0.349208	-0.542271	-0.632063	-0.632063	-0.331202	0.00892569	0.193489	-0.0343558	-0.0343558	-0.264829	-0.313304	-0.729212	-0.131591	-0.181364	-0.213597	-0.085562	-0.198414	0.00892569	0.254702	0.193489	-0.16195	-0.386756	0.143794	-0.863227
Thy1	Gene	466	0	0	0	0	0	-0.301836	-0.65997	-0.26401	0.0515203	-0.0560597	-0.26401	0.162481	0.276135	-0.0864756	0.162481	-0.0243574	-0.142608	0.223959	0.0243574	0.223959	0.162481	-0.0243574	0.223959	-0.624066	-0.442353	-0.216292	-0.996247	-0.166967	-0.319687	0.0515203	0.0515203	0.0243574	-0.117272	-0.301836	-1.02781	0.0515203	-0.0560597	-0.442353	-0.26401	-0.216292	0.0997028	0.360071	0.162481	-0.117272	-0.557613	-0.216292	-1.11077
Grin1	Gene	467	0	0	0	0	0	-1.23059	-0.0717969	-0.16902	0.134893	-0.0311235	0.0511378	0.0154976	0.0240885	0.130957	-0.0311235	-0.123781	-0.109295	-0.0154976	0.109837	0.261214	0.166889	-0.16902	-0.00101953	0.0511378	-0.258966	-0.375361	0.0311586	0.521644	0.270843	0.586448	0.221395	-0.212901	-0.109295	-0.202226	-0.458485	-0.165044	0.261214	0.0662846	0.117719	-0.00921065	0.10131	0.307821	0.635323	0.10131	0.166889	0.586448	-0.445838
Adcy9	Gene	468	0	0	0	0	0	-0.454717	-0.126417	-0.278301	0.118108	-0.150711	-0.0209665	0.0452092	-0.0752036	0.026274	0.0750159	0.0115831	0.239801	0.23624	0.372723	-0.0115831	-0.2045	-0.30357	0.15166	0.454046	-0.2436	-0.739082	-0.507888	0.589536	0.434744	0.500898	-0.115568	-0.213071	-0.0147437	-0.415334	-0.30357	-0.0964784	0.303363	-0.0752036	0.0419311	0.239801	0.15166	-0.119108	0.316241	-0.267612	-0.16497	0.796968	-0.886654
Ap3m2	Gene	469	0	0	0	0	0	-0.474212	-0.108105	-0.319564	-0.00346302	0.104404	0.0248867	0.0665591	0.133773	-0.0121807	0.00346302	-0.323223	-0.17006	-0.148127	0.278243	0.0966105	0.104404	-0.0442278	0.0248867	0.0137534	0.190216	-0.356932	-0.342187	-0.191667	0.133773	0.17809	-0.120983	-0.181009	-0.23479	-0.0644055	-0.102424	0.223799	-0.265996	-0.0516229	-0.0516229	0.0734085	-0.216237	0.234674	0.120065	-0.0291858	-0.0721615	0.0966105	-1.06234
Sptbn2	Gene	470	0	0	0	0	0	-0.77077	-0.201803	-0.0116664	0.429385	0.429385	0.216995	-0.0116664	-0.0658479	0.0116664	-0.0330171	-0.309626	-0.114479	0.0701409	0.496669	0.338568	0.222342	-0.5865	-0.0116664	0.0458919	-0.0605416	-0.580705	-0.369733	-0.17198	0.372709	0.0341646	-0.0791184	-0.6562	-0.106683	-0.283724	-0.441232	-0.17198	-0.19208	-0.16139	-0.464621	0.151077	-0.142927	-0.106683	0.00192237	-0.125345	0.00192237	0.188546	-0.916905
Dlg4	Gene	471	0	0	0	0	0	0.0467974	-0.741474	0.097407	-0.171939	-0.18441	0.0319197	0.116821	-0.273033	-0.0139415	0.0319197	-0.209885	-0.295534	-0.144633	0.0139415	0.14718	0.244415	-0.324268	0.306943	-0.385798	-0.0345332	-0.829338	-0.273033	0.180995	-0.107985	0.0803566	0.394742	-0.156154	-0.361354	-0.427998	-0.665415	0.065174	0.0803566	-0.171939	-0.263501	-0.120014	0.0727653	0.116821	0.130579	-0.23852	-0.144633	0.0139415	-0.829338
Tpm1	Gene	472	0	0	0	0	0	0.144432	-0.532028	-0.0991546	0.315365	0.00724561	-0.168854	0.0112971	0.0377891	-0.0792996	-0.121264	-0.433095	-0.320711	-0.00724561	0.426804	0.335009	0.295265	-0.238152	0.0227243	-0.402751	-0.379898	-0.722762	-0.447988	-0.0353114	0.0296934	0.127746	-0.175141	-0.429559	-0.375556	-0.144146	-0.846763	-0.283424	0.111199	-0.356655	-0.26073	-0.065679	-0.23144	0.0153487	0.362001	-0.214036	-0.238152	0.0190365	-0.700901
Ap2b1	Gene	473	0	0	0	0	0	-0.065106	-0.359673	-0.253419	0.00213166	0.0513838	-0.137336	0.0435616	0.104444	-0.00213166	0.00639497	-0.253419	-0.173935	-0.0193742	0.501773	0.0951879	0.0513838	-0.0917547	0.0801809	-0.274836	-0.24342	-0.695064	-0.460233	-0.281325	-0.00213166	0.0544051	-0.295615	-0.281325	-0.170621	-0.24342	-0.714848	-0.271701	-0.161759	-0.304206	-0.130367	-0.071861	-0.113947	0.248167	0.284397	-0.201985	-0.180874	-0.0118827	-0.328914
Dlg3	Gene	474	0	0	0	0	0	-0.127144	-0.645962	-0.15074	-0.0441643	-0.0441643	-0.116345	0.0641974	0.0441643	0.14566	0.16701	-0.469332	-0.112456	0.0533318	0.426133	0.0719938	0.20053	-0.120234	-0.0231263	-0.262556	-0.333419	-1.03852	-0.499436	-0.19747	-0.00288276	0.230029	-0.0684278	-0.226755	-0.374348	-0.310368	-0.444224	-0.210407	-0.374348	0.0813509	0.0441643	-0.112456	-0.285945	-0.0771306	0.0995584	-0.297372	-0.0911824	0.0813509	-0.499436
Nell2	Gene	475	0	0	0	0	0	-0.365404	-0.859556	-0.29403	0.0706617	0.178242	-0.218396	0.178242	0.0865129	-0.111841	0.0402458	-0.582825	-0.0402458	0.0402458	0.289202	0.0706617	-0.089571	-0.29403	0.151079	-0.192966	-0.462097	-0.901093	-0.29403	0.00944898	-0.0680688	0.102364	-0.416014	-0.476752	-0.192966	-0.397637	-0.618965	-0.111841	-0.111841	-0.365404	-0.111841	0.0402458	-0.111841	-0.089571	0.226424	-0.533248	-0.192966	0.226424	-0.570796
Atxn3	Gene	476	0	0	0	0	0	-0.788429	0.180655	0.0617577	0.255384	-0.0195621	-0.0253155	-0.0873964	-0.0426395	0.10196	0.0384612	-0.0837261	0.189275	0.0242281	-0.0800559	-0.101316	0.0195621	0.0462264	-0.153052	-0.031069	-0.81126	-0.823352	-0.518816	-0.0837261	-0.0616254	0.326735	-0.000578713	-0.031069	-0.267549	0.0617577	-0.742842	-0.828825	-0.0576777	0.0462264	0.1756	0.116973	0.0336776	-0.18206	0.249202	0.0580087	0.210408	0.234073	-0.721425
Cxxc1	Gene	477	0	0	0	0	0	-0.821328	0.161894	0.0848488	-0.102765	0.192823	0.0516003	0.0614569	0.0284627	-0.0750739	-0.0284627	-0.0750739	-0.18159	-0.0284627	0.0765029	0.0848488	-0.164962	-0.231786	-0.267777	0.161894	-0.485421	-0.330307	-0.00778483	-0.335826	-0.121976	-0.177233	0.157822	-0.0112315	0.170539	-0.0284627	-0.388456	-0.729349	-0.295314	-0.119008	-0.0646834	-0.00433814	-0.0835249	-0.0646834	-0.0148084	0.310765	0.185657	0.161894	-0.290259
Fam104a	HK	478	0	0	0	0	0	-1.10191	0.254649	0.0782179	0.275888	0.157683	0.266279	-0.0211328	-0.133004	-0.0254428	0	0	-0.181514	-0.0995301	-0.143418	0.0865315	0.133475	-0.0297527	0.0236647	0.201948	-0.297804	0.190768	-0.397479	-0.0254428	-0.0598926	0.0449765	-0.0693366	-0.202197	0.279901	0.171926	-0.664331	-0.41105	0.104225	-0.156148	0.0036778	0.399185	0.0541382	0.316908	-0.0254428	0.395734	-0.215829	0.0981722	-1.09031
Adora1	Gene	479	0	0	0	0	0	-0.987048	0.296226	-0.199644	0.220819	0.305578	0.209995	0.0763388	-0.0649862	-0.00989683	0	0	-0.125387	0.0145787	-0.0212891	0.454617	-0.194635	-0.211555	-0.0457195	0.026494	-1.03615	0.171061	-0.427686	-0.327949	-0.0745	-0.0844408	0.236583	-0.224304	0.0445587	-0.312723	-0.687695	-0.55428	-0.0745	-0.549699	-0.327949	0.488118	0.174124	0.0763388	-0.0334505	0.22701	-0.0251849	0.0445587	-0.771901
Asb7	HK	480	0	0	0	0	0	-0.0421884	0.492879	0.080097	0.225446	0.200068	0.329788	-0.278668	-0.0896869	0.0743122	0.0251236	-0.132289	-0.0631293	-0.245172	-0.0251236	0.0987047	-0.292984	0.0569266	0.0251236	0.304623	-0.947533	0.0461967	-0.142183	0.0251236	-0.262206	0.0515617	-0.15517	-0.440983	-0.0959502	0.0743122	-0.519256	-0.454223	0.0251236	-0.512818	-0.364743	-0.0491075	-0.270916	-0.245172	-0.0189173	0.225446	0.174371	0.511206	-0.730634
Inpp4a	Gene	481	0	0	0	0	0	0.545491	0.194235	0.0183922	0.359934	0.149075	0.157758	-0.0639936	-0.176874	-0.0464112	-0.0930467	-0.230692	-0.193947	-0.0277492	-0.0183922	0.0906002	0.0459167	-0.226887	0.0459167	0.301276	-0.686147	-0.483651	-0.529676	-0.241957	0.240927	0.0459167	-0.212199	-0.250483	-0.0464112	0.180216	-0.770281	-0.389375	-0.0639936	-0.362299	-0.183022	0.118962	-0.153164	-0.0555787	0.0293443	0.00777954	-0.00862647	0.124826	-0.976526
Lsm2	Gene	482	0	0	0	0	0	-0.387629	0.411215	0.0876175	0.269564	0.230406	0.160614	-0.327264	-0.0576944	-0.0187608	0.0187608	-0.131968	-0.02282	-0.0902025	-0.218854	0.160614	0.053599	-0.0902025	0.11601	0.269564	-0.469499	-0.278147	-0.639235	-0.141271	-0.012388	-0.238717	-0.0902025	-0.185765	0.248881	0.192485	-0.90082	-0.419726	-0.1814	-0.433378	-0.371897	0.19803	-0.288194	-0.0802733	-0.0268792	0.192485	0.122306	0.0636208	-1.10763
Prkaa2	Gene	483	0	0	0	0	0	-0.1453	0.123007	-0.122606	-0.216451	0	-0.0118682	0	-0.0367039	0.231111	0.156325	-0.1453	0.337471	0.235868	0.153644	0.0632818	0	0.216414	-0.019069	0.171593	-1.01458	-0.430805	-0.518812	0.0197132	0.0632818	0.045954	-0.180607	0.045954	0.186122	-0.0659169	-0.0709556	-0.295627	0.0803691	-0.06234	0.216414	0.145291	0.159007	-0.00593412	0.0962023	-0.1453	0.259062	0.290958	-0.659426
Ryr2	Gene	484	0	0	0	0	0	-0.363635	0.243375	-0.234393	-0.321914	0.198193	0.212616	-0.249084	-0.171656	0.128804	-0.0682991	0.0682991	0.221462	0.134493	0.180788	-0.105492	-0.112523	-0.387085	-0.175082	0.128804	-0.882478	-0.496859	-0.285153	-0.0991423	0.0682991	0.134493	-0.0572509	-0.26909	0.0612547	-0.112523	-0.257189	-0.448601	0.000987784	0.14329	-0.105492	0.128804	0.119451	-0.440906	0.000987784	0.0279884	0.198193	0.237088	-0.879165
Supt7l	HK	485	0	0	0	0	0	-0.347998	0.306927	0.0543491	-0.86562	0.00961805	0.0951823	0.00480903	-0.0141463	0	-0.137485	-0.233555	0.206505	0	0.00480903	-0.205593	-0.285321	-0.0365653	0.0749931	0.366455	-0.766505	-0.3364	-0.0950205	-0.258392	-0.321447	-0.172292	-0.155071	-0.316836	-0.155071	0.0483298	-0.279848	-0.712832	0.253858	-0.285321	0.0641173	-0.0899075	-0.0632641	-0.424786	0.014641	-0.211847	0.31135	0.485826	-0.431924
Ppm1l	Gene	486	0	0	0	0	0	-0.26763	0.168317	-0.0755076	-0.765093	0.150495	0.243904	-0.0196849	-0.139535	-0.08999	0.208682	0.0196849	-0.115846	-0.106185	0.106832	0.283934	0.147292	-0.224002	-0.111015	0.0874306	-0.752711	0.110018	-0.34371	-0.409587	-0.206355	0.106832	0.0874306	0.00558398	0.208682	0.0476931	-0.26763	-0.323789	0.0581343	-0.275106	-0.0680944	0.439061	-0.036105	0.164777	0.103646	0.133174	0.133174	0.23402	-1.16958
Amph	Gene	487	0	0	0	0	0	-0.555925	-0.0876995	-0.255776	-0.950489	0.0764863	0.0764863	0.0169283	0.114248	0.0254549	-0.052801	-0.176312	-0.125652	0.0665326	0.221	-0.0169283	0.0843899	0.0071772	0.0254549	-0.148246	-0.687105	-0.379152	-0.305759	-0.531473	-0.046046	0.184955	-0.0876995	-0.0662725	-0.161814	-0.276555	-0.588988	-0.154876	-0.151561	-0.161814	0.0254549	-0.046046	0.0474345	0.0589172	0.144542	0.154265	-0.111307	0.0626216	-1.20397
Pla2g4d	Gene	488	0	0	0	0	0	-0.502498	-0.0364037	-0.323364	0.214524	-0.191813	0.0364037	-0.459269	0.100473	-0.284122	-0.231401	0.424896	0.601817	0.0804262	-1.04275	0.56562	0.56562	-0.749147	0.296413	-0.124409	-0.368815	-0.323364	-0.00417541	-0.13153	-0.736411	-0.0168742	-0.069371	0.108823	-1.38838	-0.198375	-0.368815	0.324279	0.149199	-0.897971	-0.564955	0.500229	-0.502498	-0.436782	-0.597108	-0.436782	0.286994	0.100473	-0.68133
Cacna1s	Gene	489	0	0	0	0	0	0.635597	-0.0263606	0.201459	-0.321146	-0.835517	0.0263606	-0.562353	0.358234	1.00698	-1.06761	-0.465914	-0.523616	-0.293243	0.0263606	0.463314	0.563461	-0.948087	-0.195236	-0.366026	-0.0515891	-0.155399	-0.201507	-0.989541	0.108083	0.0815012	-0.0515891	-0.169078	-0.201507	-0.523616	-0.610864	-0.188964	0.0263606	-0.0987085	0.349883	-0.124697	-0.465914	-0.89579	-0.491386	0.463314	0.146169	0.00999889	-1.20923
Pecam1	Gene	490	0	0	0	0	0	0.247429	-0.266513	-0.409012	0.176239	-0.0616131	0	-0.0107086	0.0335636	0	-0.583193	-0.275054	0.169166	0.480131	0.360783	0.510729	-0.248612	-0.324768	-0.133525	-0.374265	0.344875	0.510729	-0.379447	-0.0844441	-0.621483	-0.414674	-0.490764	-0.175389	-0.118676	0	0.0224445	0.446735	0.328206	-0.0844441	-0.275054	-0.235153	0.213024	0.367387	0.258305	-0.128914	-0.0160262	0.242545	0.328206
Egfl7	Gene	491	0	0	0	0	0	0.0868331	-0.610844	-0.381068	0.00726587	-0.110791	-0.265797	0.229387	0.223691	-0.00726587	-0.0785378	-0.0987659	0.0913013	0.199439	0.352014	0.15603	-0.102937	0.185331	-0.126131	-0.48883	0.070216	-0.000598663	-0.937015	-0.0987659	-0.739838	-0.474214	-0.172661	-0.23475	-0.175877	-0.223873	-0.373867	0.159674	0.0252636	-0.620005	-0.413869	-0.591121	0.359505	0.352014	0.12508	-0.432955	-0.0611446	0.0360758	0.65178
Mmrn2	Gene	492	0	0	0	0	0	-0.248862	-0.0444144	-0.556111	0.318128	-0.15821	0.0797253	0.36513	-0.129076	0.193433	0.0444144	-0.179285	-0.310771	0.251742	0.411915	0.623175	-0.453114	0.0722071	-0.470538	-0.623073	-0.129076	0.295406	-0.319708	-0.188174	-0.600313	-0.973468	-0.875738	-0.356433	-0.0889978	0.0994295	-0.129076	0.148008	-0.661379	-0.826339	-0.501099	-0.248862	0.244305	0.251742	-0.179285	0.0280893	-0.276034	-0.580666	0.770687
Acvrl1	Gene	493	0	0	0	0	0	0.244909	-0.510907	0.237955	0.561618	-0.153468	-0.202775	0.08263	0.191453	-0.227949	-0.08263	-0.338949	-0.227949	0.259717	0.499353	0.488187	-0.183071	-0.173835	0.137078	0.199777	-0.164599	-0.393466	-1.05616	0.0278562	-0.8024	-1.25597	-0.254411	-0.521998	0.0203812	0.0580083	-0.338949	0.0933776	0.340675	-0.492107	-0.698267	-0.246248	0.183129	0.137078	0.346939	-0.393466	0.267571	0.353202	-0.0685372
Lsr	Gene	494	0	0	0	0	0	-0.727479	-0.506991	-0.345752	-0.0459368	-0.123	0.10361	0.172678	0.121603	0.080791	-0.0594527	0.0459368	-0.431385	0.196261	0.458438	0.345877	-0.265674	0.0578317	-0.0594527	-0.535026	-0.19495	-0.382485	-0.359979	-0.23753	-0.783402	-0.485119	-0.265674	0.0636591	0.136646	-0.0949563	-0.367642	-0.229676	-0.0778915	-0.345752	-0.306264	-0.251439	0.537109	-0.0211566	0.0398694	0.0459368	-0.160778	0.54213	-0.101875
Gba	Gene	495	0	0	0	0	0	-0.0983337	-0.0324869	-0.376529	-0.254303	0.224097	0.0143951	-0.0611835	0.0922457	-0.027374	0.0381046	0.0143951	-0.176706	0.188332	0.307674	0.250569	-0.0143951	-0.182391	0.224097	-0.362253	0.201866	0.316392	-0.611542	-0.171021	-0.703971	-0.189125	-0.143059	-0.0324869	0.0922457	-0.279715	-0.742262	-0.160979	-0.195858	-0.301121	-0.656126	0.126651	-0.10413	0.0721516	-0.182391	0.00506819	-0.369391	-0.0983337	-0.349611
Nes	Gene	496	0	0	0	0	0	-0.0895773	-0.127812	-0.527409	0.194776	-0.143033	-0.066916	0.0770154	0.182236	-0.0530315	-0.0895773	0.0530315	-0.0826227	0.281578	0.327585	0.0708091	0.0770154	0.0653798	-0.365245	-0.598437	0.945234	0.271025	-0.580735	-0.685469	-0.754537	-0.499086	-0.387744	-0.461134	-0.066916	0.102212	-0.0130637	-0.176529	0.53294	-1.09639	-0.727953	-0.537261	0.26554	0.114872	-0.380119	-0.636854	-0.110767	-0.291087	0.788086
Emcn	Gene	497	0	0	0	0	0	-0.549476	-0.0704899	-0.281258	-0.243097	-0.124936	-0.0654223	0.148716	-0.151224	0.310429	0.185774	0.134441	0.40121	0.190848	0.0798598	0.0654223	-0.203732	0.0654223	-0.593176	-0.68228	-0.0244828	0.429077	-0.704151	-0.47988	-1.08002	-1.66729	-0.643155	-0.0810426	0.0159259	-0.157291	0.0957169	0.0107442	-0.418984	-0.351908	-0.747435	-0.299036	-0.000899171	-0.181401	-0.536349	-0.11637	-0.275052	-0.747435	0.072641
Kel	Gene	498	0	0	0	0	0	0.471426	-0.0472044	0.292595	0.835274	-0.470544	-0.252651	-0.205775	0.42292	0.0472044	-0.351447	0.0610052	0.192547	-0.380885	-0.493066	-0.273378	0.471426	0.0610052	0.015409	-1.18196	-0.0904375	-0.627552	-0.576579	-0.024895	-0.119354	-0.951651	-0.024895	0.237513	0.0334036	0.0472044	-1.03112	0.0759535	-1.18196	-0.470544	-0.273378	0.358615	0.471426	-0.576579	-0.380885	-0.470544	-0.0904375	0.208662	-0.119354
Cldn5	Gene	499	0	0	0	0	0	0.147611	-0.187187	-0.106109	-0.064328	-0.19585	-0.00142852	0.291779	-0.00142852	0.194833	-0.064328	-0.0704234	0.00142852	0.270545	0.00428555	0.493481	0.0135983	-0.0774495	-0.246461	-0.688565	-0.223601	-0.544579	-1.28174	-0.320652	-1.41526	-1.32189	-0.132883	-0.150606	-0.0107803	-0.0934219	-1.11304	-0.183246	-0.49757	-0.574717	-0.356654	-0.518562	0.370775	0.442756	-0.10858	0.201496	-0.00142852	-0.428674	-0.0515783
Idh1	Gene	500	0	0	0	0	0	0.384098	-0.114225	-0.020949	-0.902623	-0.174828	-0.174828	-0.013018	0.174422	0.0847814	0.0181122	0.0998472	0.0969902	0.137893	-0.0916249	-0.0764242	0.013018	0.280478	0.0655325	-0.524168	-0.681807	-0.221342	-0.807927	-0.389292	-0.987229	-0.423	-0.00807703	0.126808	-0.289225	0.177787	-1.02627	-0.285945	-0.504162	-0.416097	-0.114225	-0.40608	-0.111005	-0.00145014	-0.170857	-0.00807703	-0.273019	-0.593003	-0.512299
Stab1	Gene	501	0	0	0	0	0	0.346658	-0.416313	0.00435483	-0.443556	-0.00435483	0.0817993	0.203432	-0.323532	0.189733	-0.200823	-0.149683	-0.0264233	-0.223322	0.151358	0.0435071	0.164581	-0.0631558	-0.200823	-0.488884	-0.0631558	-1.11394	-1.05288	-0.868331	-1.13698	-1.07564	-0.443556	-0.531305	-0.0631558	-0.610775	-0.710792	-0.472432	-0.923103	-1.07564	-0.353135	-0.00435483	0.134272	-0.353135	-0.0631558	-0.509013	0.053655	-0.380358	0.435447
Egf	Gene	502	0	0	0	0	0	-1.61483	0.204111	-0.0708896	0.00982352	-0.788049	0.192007	0.250494	-0.00982352	0.16033	0.0893909	0.350992	0.490508	-0.395411	-0.0754987	-1.14873	-0.0477253	0.461413	-1.10984	0.708391	-0.313767	-0.249377	-0.293439	-0.183166	-0.219159	0.174723	0.137376	-0.219159	-0.631383	-0.193691	-0.0477253	-0.724475	-0.262905	0.350992	0.420094	0.16033	-0.169314	-0.661576	-0.124806	0.432279	0.534041	0.618579	0.00982352
Pla2g4a	Gene	503	0	0	0	0	0	-2.16495	0.30527	0.284672	-0.0040473	-0.316066	-0.0971834	0.188375	-0.0887091	-0.0160814	0.240237	0.689261	0.405497	0.224112	0.0040473	-0.0705988	-0.316066	0.358495	-0.299629	-0.158523	0.505996	0.19622	-0.449884	-0.0971834	-0.412747	-1.31548	0.214424	0.444618	0.246674	-0.19913	0.240237	0.0205001	-0.674928	0.0391172	0.0684564	0.0121419	0.105056	-0.0383731	-0.851752	-0.430171	-0.316066	-0.270404	0.42301
Erg	Gene	504	0	0	0	0	0	-1.50052	0.0550033	-1.17428	-0.248795	-0.224974	-0.961613	0.330526	0.260247	0.112106	-0.0550033	-0.268668	0.173058	0.348368	0.668481	0.104487	-0.379414	-0.274884	-0.211594	-0.104848	-0.68303	-0.329697	-0.879448	-0.462573	-0.363161	-0.783493	-0.363161	-0.792464	0.0434212	-0.211594	-0.387807	-0.792464	-0.379414	-0.600147	-0.2935	-0.0688554	0.676575	0.558776	0.833833	-0.407051	-0.319424	0.330526	-0.0973766
Icam2	Gene	505	0	0	0	0	0	-2.30594	-0.329027	-0.334572	-0.0284125	0.0284125	0.209737	0.105688	0.0831255	0.128623	-0.507744	-0.329027	-0.29951	-0.0643678	0.136248	0.217508	0.0643352	-0.457052	-0.766608	-0.29951	0.128623	-0.53078	-0.771217	-0.940486	-0.785037	-0.669258	-0.420328	-0.562293	-0.0820705	-0.157068	-0.358847	-0.669258	-0.656731	-1.0237	-0.358847	-0.288794	-0.0725304	0.412718	0.400526	0.0734376	-0.0643678	-0.271016	-0.189617
Th	Gene	506	0	0	0	0	0	0.445487	-0.130669	-0.482856	-0.206859	-1.08722	1.17176	1.29457	1.11351	1.92948	0.0357188	0.0146939	-0.314223	-0.850993	-1.53315	-0.0146939	2.27643	1.36923	0.88335	0.726972	0.172666	-0.633425	-1.65821	-1.37112	-0.528702	1.47824	1.5461	0.935437	0.133942	0.465761	-1.67056	-0.623152	-1.88065	1.77697	1.73178	-0.584828	0.790481	1.48526	0.0446397	1.77697	0.480798	-0.0606011	-1.98307
Dlx1	Gene	507	0	0	0	0	0	0.150531	-1.86202	0.150531	-0.420852	-0.175547	1.36272	-0.150531	-0.414589	1.91682	0.280849	-0.611323	-0.388032	-0.306266	0.381638	0.186303	1.96743	0.275016	0.528241	-0.119087	1.30658	-3.26394	-1.45979	-0.380929	-0.0590479	1.88613	1.86471	-0.0642295	-0.654619	-0.140396	-1.40046	-0.088065	-0.537808	2.14111	2.01268	-0.0994566	-0.426882	0.479241	0.698907	1.72314	0.999394	0.540839	-1.75932
Dlx2	Gene	508	0	0	0	0	0	0.221676	-1.60109	0.271648	-0.824938	0	0.699781	-1.07578	-0.908001	0.811047	0.203407	-0.807383	-0.122156	-0.4052	0.0634136	0	1.14056	-0.110128	0.0720556	-0.492994	-0.00886452	-1.39299	-1.23645	-0.935866	-0.355801	0.811047	0.780895	-1.12346	-0.844426	-0.355801	-1.60109	-0.762688	-0.696835	0.728861	0.498627	-1.08308	-0.167677	0.0841595	0.498627	1.26976	0.479547	-0.110128	-1.55564
Pvalb	Gene	509	0	0	0	0	0	-1.13487	2.52024	1.10851	2.09394	1.7527	1.70301	-0.390101	0.035379	-0.791401	-0.035379	0.842163	-0.217989	0.223721	-0.80703	-0.177764	-0.75995	-0.138276	-0.72217	1.65368	-1.86395	2.28699	1.47365	-0.225872	1.40414	-0.383262	0.345445	0.204598	1.84562	1.89433	1.60597	0.109478	1.29439	-0.730853	-1.05346	2.23005	0.109478	-0.602088	-0.902369	2.23005	1.09603	0.996321	-1.30704
Calb1	Gene	510	0	0	-1	0	0	1.01083	2.06926	1.32768	1.73498	1.64656	1.71338	-0.234237	-0.146679	-0.19048	0.0344533	-0.0344533	-0.274548	-0.25984	-0.151038	0.116938	-0.0810744	0.0888791	0.197892	1.44619	-0.0854973	1.89172	1.22356	-0.368023	1.29317	-0.24957	-0.270206	0.0263327	1.73498	1.78484	1.38179	0.0163338	1.08774	-0.620154	-0.0654484	1.78484	-0.445095	0.0513592	0.233765	1.78484	1.43351	1.3027	-1.61982
Itpr1	Gene	511	0	0	0	0	0	-0.436135	2.07146	0.932139	1.39341	1.39341	1.51158	-0.503704	-0.564125	-0.217652	0.0319379	-0.417961	-0.454771	-0.0319379	-0.0535431	0.461213	0.146828	-0.88084	-0.554603	1.71574	-0.156741	1.21488	0.932139	0.0804126	1.39341	-0.143414	0.0671848	-0.649775	1.39341	1.6098	0.818485	-0.361527	0.569528	-0.182796	-0.503704	1.39341	-0.728205	-0.350173	-0.252523	1.39341	1.30627	1.01607	-1.1498
Grin2c	Gene	512	0	0	0	0	0	-0.990717	2.54327	1.05905	1.71696	1.38905	1.66141	-0.437323	-0.664011	0.0629381	0.0411175	0.268863	-0.209892	-0.274846	-0.437323	-0.105434	-0.0411175	-0.415891	-0.388171	2.3228	-3.0101	1.00453	1.46572	-1.70397	1.13661	-1.04448	-0.427085	-0.144385	1.45347	1.58199	1.40371	-1.43079	0.381552	-0.891602	-0.0707485	1.30899	-0.280168	-0.280168	-0.226347	1.5486	1.94558	1.41069	-2.12933
Ptprr	Gene	513	0	0	0	0	0	-0.0855466	1.68556	0.910023	1.61594	1.37952	1.30667	-0.187351	-0.199943	-0.199943	-0.0613964	-0.0172744	0.0477845	-0.239808	0.0657883	-0.0948452	0.0172744	-0.132961	0.0952622	1.40249	-1.10196	0.985438	0.51084	-1.1646	0.929458	-0.239808	-0.549232	-0.221318	1.28915	1.37952	0.379344	-0.55467	0.315502	-0.870446	-0.199943	1.34566	-0.0416055	-0.155339	0.265632	1.33775	1.16772	1.00846	-1.64089
Mmp24	Gene	514	0	0	0	0	0	-0.558471	1.96348	0.879908	1.50979	1.37439	1.31748	-0.171047	-0.14124	-0.0159436	-0.244619	0.1558	-0.297278	-0.091919	0.0462542	-0.205962	0.0159436	-0.466384	-0.131875	1.89964	-1.02701	0.679357	0.455613	-1.14019	1.26035	-0.374518	-0.186807	-0.317419	1.23266	1.32938	0.71099	-1.11874	-0.0159436	-0.664157	-0.336402	1.31431	-0.186807	-0.219581	-0.0199007	1.49041	1.27844	1.00591	-1.63221
Camk4	Gene	515	0	0	0	0	0	-0.061533	1.45605	0.595338	0.988278	0.782886	0.692899	-0.535945	-0.579514	-0.149447	0.061533	-0.535945	-0.3341	-0.127882	0.189786	0.238521	-0.0763702	-0.631317	-0.448025	1.36313	-1.48948	0.595338	0.83844	-0.121181	1.05965	0.00053203	-0.149447	-0.477439	0.617838	0.904813	0.692899	-1.10362	0.44043	-0.292144	-0.0441279	0.652351	-0.157411	-0.230629	0.225456	0.505074	1.24184	1.00769	-1.49932
Sla	Gene	516	0	0	-1	0	0	-0.0412351	2.08633	0.540113	1.27703	0.905436	1.16124	-0.829157	0.0667035	-0.849447	-0.166578	-0.759811	0.0412351	-0.619488	0.319142	-0.0533729	-0.771507	-0.193886	-0.0655107	1.84763	-1.0997	-0.225204	0.50267	-0.55552	0.839375	-0.868808	-0.695437	-0.56494	1.3571	1.48659	0.0561789	-1.2084	-0.316489	-0.655352	-0.482829	1.75452	-0.183613	-0.68814	0.180286	1.42133	1.63854	1.71147	-1.33282
Grm1	Gene	517	0	0	-1	0	0	0.566857	1.39375	0.908538	0.867799	0.704212	0.857882	-0.0901886	0.240573	0.0203078	-0.14739	-0.0241892	-0.0203078	-0.168481	-0.325219	-0.20974	-0.0203078	0.0982488	0.365959	1.33532	-1.04926	0.881725	0.20323	-0.90781	0.794721	-0.341867	-0.226944	0.365959	1.0367	0.790665	0.493659	-0.20974	0.0243543	-0.14739	0.0790298	0.899249	0.0532363	0.111059	-0.302493	0.908538	1.10446	0.509468	-1.64634
Plcb4	Gene	518	0	0	0	0	0	-0.0975101	1.64118	0.76072	1.03506	0.824078	0.845643	0.0353419	0.0323304	-0.0323304	-0.293015	0.342207	-0.253426	-0.204657	-0.863945	-0.367977	-0.299927	0.0871753	0.0949313	1.45768	-1.54465	0.848993	0.648127	-1.22664	0.672391	-0.408611	-0.210242	0.502841	1.26794	1.05722	0.816114	-0.377406	-0.124141	0.169734	0.1628	0.93526	-0.0323304	0.0323304	-0.850824	0.872235	0.742895	0.379199	-0.723087
Olfm3	Gene	519	0	0	-1	0	0	0.302606	1.63895	0.667584	1.15901	0.983064	0.811129	-0.045641	-0.0602601	-0.353493	0.0200615	0.188035	-0.0878204	-0.337916	-0.557668	-0.0200615	-0.181014	-0.0392979	-0.0878204	0.96031	-1.37913	0.435637	0.124694	-1.03045	0.352351	-0.78375	-0.391511	0.111859	1.14261	1.11569	0.490811	-0.590568	-0.345407	-0.481588	-0.203029	0.931258	-0.0736747	0.0200615	-0.15978	0.891001	0.954267	0.244843	-2.14074
Calb2	Gene	520	0	0	0	0	0	0.0580416	1.31989	0.524585	0.826412	0.662488	1.00739	-0.825512	-0.532796	-0.0580416	-1.29807	0.123516	-1.08357	-1.44294	-2.40498	-2.08223	0.408184	0.28329	-0.595647	0.96027	-0.277638	0.69715	0.146517	-2.68449	-0.589091	0.117231	0.238939	-0.00660716	1.06383	0.90737	-0.164296	-0.562563	-0.802548	0.341103	0.249782	0.90737	-0.767766	-0.133537	-0.996971	1.76167	0.510997	-0.367434	-2.36404
Ddc	Gene	521	-1	0	0	0	0	-0.0849527	0.082849	-0.0469744	-0.520252	-0.62589	-0.361365	0.838955	0.518625	0.327082	0.207157	1.02041	-0.0849527	-0.386176	-0.811529	0.0469744	0.124097	1.34316	1.23501	0.924945	-0.438854	0.684621	-0.231955	-0.184901	-0.72413	0.804973	-0.669564	0.980854	0.200215	0.646888	0.170599	0.461907	-0.00241017	0.356469	0.33794	0.00452691	0.667291	1.17341	0.679257	0.306141	-0.89344	0.400881	-0.75698
Grin2d	Gene	522	-1	0	0	0	0	0.706536	0.467601	0.412461	-0.0884503	-0.394977	0.0165389	0.539736	-0.0165389	0.467601	-0.0346877	0.756978	0.54416	-0.225709	-0.502408	-0.60173	-0.0736016	0.82615	0.424573	0.844112	-0.697025	-0.49634	-0.924762	-0.710248	-0.881466	0.0396833	0.535313	1.06052	0.360952	-0.303626	-0.431644	-0.0736016	-0.323309	0.360952	0.525205	-0.0393698	0.599087	0.029048	-0.453588	0.0165389	0.0978432	-0.225709	0.0617221
Igf1	Gene	523	-1	0	0	0	0	0.435743	-0.214806	-0.353423	-0.568975	-0.225751	0.253078	0.0947543	0.0847061	0.868512	-0.101622	-0.0847061	0.0897302	0.140035	-0.202714	-0.602011	0.431498	0.277674	0.050896	0.249117	-1.05794	-0.739753	-0.473871	-0.943151	-0.492535	-0.168513	0.149022	0.144529	0.144529	-0.418126	0.101054	-0.282955	-0.521552	0.670304	0.705805	-0.298612	0.107353	-0.242064	-0.400342	0.170287	0.403225	0.0457546	-0.225751
Ntng1	Gene	524	-1	0	0	0	0	1.07116	0.285926	0.667573	-0.619891	-0.3768	-0.264014	0.576273	0.74341	0.586007	0.0840864	-0.0840864	0.305502	-0.398685	-0.236938	-0.445214	-0.162394	0.897971	0.695087	1.07116	-0.904984	-0.107938	-0.796197	-1.96007	-0.658162	-0.255864	-0.206401	1.10381	0.922869	-0.194289	-0.364052	-0.0880187	-1.59504	0.308883	1.11745	0.057498	0.569899	0.532394	-0.380619	-0.162394	0.553349	-0.625827	-1.26511
Slc17a6	Gene	525	-1	0	0	0	0	0.88112	0.347609	0.481449	-0.252525	-0.46488	-0.736519	0.687595	0.782496	-0.0790023	-0.0575786	0.921509	0.510503	0.0575786	-1.18286	-1.17495	-0.417801	1.12682	0.630433	0.641764	-2.10721	0.481449	-0.819539	-2.21117	-2.31004	-1.16118	0.0180418	1.24665	0.743537	-0.0859283	0.17333	0.0448198	-1.08503	0.297504	0.56587	-0.0159062	0.793255	0.732255	-0.657523	0.0827243	-1.26689	-2.10721	-0.317256
Nefh	Gene	526	0	0	0	0	0	-1.10895	0.964917	0.0764623	0.930926	-0.495004	-0.416707	-0.0764623	0.264635	-0.573179	0.48036	1.76633	1.03942	0.763008	-1.22193	-0.552522	-0.810525	0.311682	-0.324575	-0.26	-2.52959	0.818903	-1.7331	-1.76302	-1.22659	-1.45313	0.854972	0.818903	0.107027	0.0902694	-0.964988	-0.735013	-0.397806	-0.489139	-0.804035	-0.272591	0.87558	-0.268702	-1.50195	0.688189	-0.957647	-1.3645	-1.34164
Ret	Gene	527	-1	0	0	0	0	-0.179971	0.846522	0.0622766	0.589898	-0.380421	-0.27169	0.677311	0.101831	-0.233957	0.225985	0.668084	0.424581	-0.0622766	-1.60843	-1.32488	-0.619539	0.958699	0.184216	0.900214	-1.81202	0.0157321	-0.802804	-1.9752	-1.23218	-1.05447	-0.300278	1.0517	0.0506112	-0.113605	-1.10348	-1.06213	-0.645258	-0.40785	-0.444535	0.0622766	0.395558	0.143581	-1.1394	-0.118506	-0.46294	-0.46921	-1.54447
Aqp4	Gene	528	0	0	0	0	0	0.163087	0.8177	0.343607	0.176559	0.229045	0.183314	-0.228474	-0.180579	-0.163653	-0.149793	0.676988	0.00499942	-0.00499942	-0.721129	-0.641487	-0.163653	0.150111	-0.831807	-0.111254	0.764251	1.33498	0.632518	0.126148	-0.337664	-0.529769	0.0530479	0.254815	0.229045	0.704771	0.665812	0.704771	0.246288	0.209202	-0.218827	-0.224596	0.118053	-0.495526	-1.1168	0.432778	0.00499942	-0.888107	1.20222
Trf	Gene	529	0	0	1	0	0	0	0.897252	0.396394	-0.186838	-0.186838	-0.248957	0.19759	0.254535	-0.621434	0.113654	0.791319	0	0.113654	-0.765955	-0.0627783	-0.804445	0.254535	-0.604834	-0.705216	0.693097	1.62254	0.574929	0.0614782	0.32632	-0.378773	0.254535	0.487785	0.19759	0.19759	1.25297	1.09	0.396394	0.897252	-1.02505	-0.357271	0.0614782	-0.426491	-1.55918	0	-0.949986	-2.26686	1.09
Klk6	Gene	530	0	0	0	0	0	0.333159	0.591031	0.0259105	0.333159	-0.0259105	-0.041052	-0.660625	-0.202159	-0.52983	0.525573	1.12424	0.452945	0.262313	-1.3522	-0.670044	-1.1572	-0.462749	-0.824383	-0.888351	-0.133274	1.25896	-0.639851	-0.502193	-0.212684	-1.57379	-0.403879	-0.010673	0.120348	-0.0182917	0.48204	0.493024	-0.212684	-0.510586	-1.11831	-0.620567	-0.502193	-0.878868	-2.47561	-0.235972	-1.40492	-0.878868	0.570513
Dbh	Gene	531	0	0	0	0	0	-0.808014	1.69271	0.373077	2.20906	0.0635882	-0.269112	-0.28274	-0.0635882	-0.503891	0.245608	1.70018	1.62654	0.712884	-0.0999633	-0.579639	-0.108935	-1.90699	-0.22509	-0.725516	-0.986846	-0.073071	-0.56964	-0.244747	-1.15974	-0.884423	0.127464	1.36908	-1.02919	0.731313	-0.348751	-1.08689	-0.34192	-0.752242	-0.986846	-0.335089	0.474217	-0.348751	0.0280544	1.18769	-1.17414	-1.07078	-0.252708
Slc18a3	Gene	532	0	0	0	0	0	0.622326	1.15739	0.838886	-0.283018	-0.984386	-0.800563	-1.17731	-0.453094	-1.8415	0.542119	1.63284	1.15155	1.12925	-1.06531	0.174632	-0.174632	-1.0343	-0.212821	-0.544862	-1.49294	0.639391	-1.13883	-0.704408	-1.06531	-0.872605	0.581091	0.942132	-0.461736	-0.356446	-1.34062	-1.55188	-0.849316	-1.24927	-1.22198	-0.828267	0.738827	-0.200636	-0.283018	0.627755	-0.720599	-0.56511	-1.7743
Chat	Gene	533	0	0	0	0	0	1.64944	0.490976	0.688589	0.312329	-2.67062	-1.07367	-1.96958	-0.791582	-2.02406	-0.260294	0.942817	0.137033	0.642982	-0.772781	0.416624	-0.137033	-0.797127	0.119192	-0.949554	-1.41657	-0.821402	-1.38117	-0.978941	-0.607589	-0.852109	0.124621	0.529557	-0.797127	0.113762	-2.20522	-1.42774	-0.48345	-1.86812	-1.80582	-0.812037	-0.13047	-0.0892217	0.260723	-0.0131042	-0.772781	-1.63926	-2.36477
Ngfr	Gene	534	-1	0	-1	0	0	-0.594635	0.94431	1.2943	-0.0876471	0.219847	-0.280352	-0.0643583	0.0643583	-0.512299	-0.287115	0.551062	0.331864	-0.657484	-0.406851	0.95959	0.323222	0.300187	0.829776	0.343968	-0.657484	-0.833714	-0.815974	-1.97129	0.400495	-0.53949	-0.472242	0.490849	-0.491526	0.739356	-1.13318	-0.547575	-0.280352	-0.963322	-0.345741	-0.0433091	-0.0718302	0.454313	0.718838	0.259809	-0.192738	-0.730543	-1.29583
Ntrk1	Gene	535	0	0	0	0	0	1.90868	0.281198	0.913931	-0.272879	-0.548484	-0.713932	-1.55104	0.0911499	-0.982945	-0.0549387	0.629599	0.0793077	0.0549387	-0.0549387	0.647302	-0.104245	-0.540643	0.362187	-0.104245	-0.877243	-0.548484	-0.362418	-0.631596	-0.591539	-0.481558	-0.264688	0.195283	-0.162606	0.262835	-1.3885	-0.622177	0.140512	-0.804774	-1.08928	-0.162606	-0.368635	0.465025	0.785107	-0.722663	-0.312035	-0.0871881	-1.19054
Nts	Gene	536	0	0	0	0	0	1.19707	-0.557152	1.07745	-1.07694	-0.845981	-1.48227	0.0264359	0.443689	-0.702764	0.170468	-0.262767	0.159179	-0.0264359	-0.723292	0.632231	0.597825	0.685166	0.775654	-0.480891	0.252849	-0.292259	-1.01457	-0.562389	-0.975601	-0.446326	-0.546532	0.779496	-0.672393	0.818641	-0.666732	-0.0541054	-0.712739	-1.05429	-0.169996	-0.0204166	-0.13201	0.842849	0.821609	-0.955307	-0.153541	-1.16309	-0.787405
Tnc	Gene	537	0	0	0	0	0	0.0798217	0.998284	0.408727	0.756183	0.379096	0.300318	-0.168896	0.066355	0.0339537	-0.382257	-0.785105	-0.249655	-0.547792	-0.0339537	-0.82098	-0.418587	-0.183334	0.107067	-0.158421	0.578605	0.066355	-0.39998	-0.554711	-1.0115	-1.57424	-1.34689	-0.163659	0.475203	0.3106	-0.133619	-0.447123	-1.0698	-1.11838	-0.365125	-0.314178	-0.568917	-0.884606	-1.44622	-0.147657	0.429992	-0.952907	0.334365
Ldhc	Gene	538	0	0	0	0	0	0.11705	-0.40158	0.182766	-0.518324	-0.82492	0.00423868	0.16028	0.589975	-0.47373	-0.249076	0.199548	-0.043978	0.214917	0.00423868	-0.00423868	-0.293371	0.214917	-0.607027	-0.735261	-0.278422	-0.735261	-0.0918558	-0.502646	0.199548	0.0406417	-0.534003	0.0224402	-0.320972	-0.028347	-0.981928	-0.0795846	-0.338967	-0.560151	0.0545929	-0.889198	-1.30603	-0.735261	0.16028	0.182766	-0.249076	0.0406417	0.138665
Pla2g2a	Gene	539	0	0	0	0	0	0.919187	0.25723	0	-0.259395	0.349539	-0.295819	0.277227	0.197227	-0.385368	-0.182324	0.380644	0	0.13672	-0.685224	-0.705951	-0.580843	0.309951	-0.0739583	-0.327273	-0.754582	-0.813458	-0.295819	-1.30476	0.217987	-0.182324	-0.6122	-0.664497	-0.182324	-0.240026	-0.596521	-0.090913	0.114512	-0.638348	-0.295819	-0.705951	-0.903117	-0.435158	-0.596521	-0.327273	-1.46369	0.128191	-0.551927
Gabrr3	Gene	540	0	0	0	0	0	-0.494217	0.0610896	-0.315083	-0.387821	0.12685	-0.103311	0.164778	0.108754	-0.773096	0.172075	-0.411719	-0.0610896	0.0887077	-0.889689	0.313981	0.0887077	0.295275	0.172075	-0.523417	-0.411719	-0.404879	-0.39635	0.355253	-0.239481	-0.301069	-0.607028	-1.19757	-0.308076	-0.190094	-0.034953	-0.556674	0.0528874	-0.348188	-1.43619	-0.167979	-1.21829	-0.325463	0.377386	-0.255843	-0.556674	0.108754	-0.874741
Myct1	Gene	541	0	0	0	0	0	1.44604	-0.337592	-0.477449	0.220613	-0.0866643	0.39093	0.158983	-0.439839	-0.760457	0.325541	-0.305364	0.234255	0.0866643	-0.916498	0.149563	-0.949084	0.249936	-0.432718	-0.924976	-0.585311	-0.964715	-1.62656	-1.80994	-0.721189	-1.16981	-0.70582	-1.24171	-1.02486	0.19111	-1.30001	-0.344423	-1.0376	-0.747914	-0.737971	-0.477449	-0.0956359	0.0230898	0.131792	-0.0956359	0.0591843	-0.200716	-1.18421
Nrg1	Gene	542	0	0	0	0	0	-0.279814	0.424843	-0.0363663	0.309047	-0.419724	-0.392284	0.0440028	-0.102283	-0.137401	0.44644	0.849381	0.741001	0.336863	-0.129542	0.0363663	-0.205874	0.139102	-0.158972	-0.186663	-0.419724	0.510964	-0.423207	-0.202906	-0.24886	-0.324836	0.462915	0.719106	-0.167423	0.0823184	0.250843	0.0440028	-0.00322209	0.0698528	0.0139436	-0.408686	0.570066	-0.137401	-0.331993	-0.0322977	-0.0882361	-0.24886	0.0529332
Nova1	Gene	543	-1	0	0	0	0	0.298003	0.637236	0.129785	0.262474	-0.0362745	-0.10284	0.129785	-0.0720749	-0.095464	-0.135533	0.557703	0.285818	0.0299891	-0.505545	-0.370201	-0.0299891	0.650158	0.177077	0.403322	-1.11107	0.13706	-0.438899	-0.787605	-0.270127	-0.406289	0.0132319	0.37108	0.202472	0.34115	0.122053	-0.262334	-0.128749	0.107202	0.0397402	0.0992982	0.326269	0.22623	0.0224976	0.262474	-0.217343	-0.0299891	-0.480058
Scn1a	Gene	544	0	0	0	0	0	-0.0304645	0.54002	0.0635491	0.209724	0.0174097	-0.0174097	-0.0934687	-0.132612	-0.242334	0.0976574	0.559173	0.476067	0.352472	-0.560531	-0.170081	-0.332825	0.108227	-0.06824	0.503373	-1.46982	0.424793	-0.427841	-0.522961	-0.242334	-0.502718	0.0976574	0.363882	0.329011	0.294714	0.108227	-0.455671	-0.286994	-0.0791637	-0.0304645	0.185896	0.374973	-0.275266	-0.435638	0.0269318	0.0380502	-0.00434487	-0.743476
Atp8a2	Gene	545	0	0	0	0	0	-0.0124922	0.534252	0.166262	0.136916	-0.0551901	-0.042543	-0.0349411	-0.0349411	0.0124922	0.193406	0.56124	0.448162	0.187383	-0.106479	-0.297891	-0.1755	0.140622	-0.11838	0.238251	-0.884571	-0.0349411	-0.458037	-0.877904	0.0168334	-0.46935	0.102844	0.463784	0.0545549	0.0515677	-0.370746	-0.353557	-0.335708	0.160188	-0.0836831	-0.1755	0.193406	-0.267705	-0.331752	-0.225526	0.0452181	-0.042543	-0.509688
Sucla2	Gene	546	0	0	0	0	0	0.00666341	0.263346	0.0603949	-0.00666341	-0.0469516	-0.144805	-0.0903275	0.0603949	-0.0469516	0.0185763	0.363729	0.263346	0.146112	-0.304693	-0.343838	-0.393407	0.0838545	-0.255946	-0.0469516	-0.695802	0.0965346	-0.353626	-0.379906	-0.353626	-0.404525	-0.0219714	0.146112	0.0603949	0.127716	-0.136743	-0.200095	-0.292894	-0.102445	-0.0789849	-0.190166	0.00666341	-0.221733	-0.304693	-0.136743	-0.119545	-0.144805	-0.484536
Ehmt1	Gene	547	0	0	0	0	0	-0.553155	0.520514	-0.0566152	0.0363861	-0.0566152	0.139163	-0.100428	-0.259312	0.160411	0.0865827	0.0127214	0.107052	-0.0127214	-0.403008	-0.228756	0.0127214	-0.159225	-0.0127214	0.574766	-0.338004	-0.074619	-0.168792	-0.178124	-0.217249	-0.15146	-0.0957264	-0.259312	0.0865827	-0.0271412	0.110894	-0.285083	0.135097	-0.0170313	0.160411	0.244749	0.0865827	-0.217249	-0.0912676	0.0272346	0.442953	0.361658	-0.450744
Stx1b	Gene	548	0	0	0	0	0	-0.412901	0.565256	0.0284722	0.261722	-0.112408	0.170332	0.100258	-0.226063	0.0284722	-0.0284722	0.261722	0.348867	-0.0284722	-0.288841	-0.112408	-0.164584	-0.164584	-0.0284722	0.348867	-0.583334	-0.226063	0.0284722	-0.475019	-0.337023	-0.288841	-0.112408	-0.0284722	0.0284722	-0.112408	0.0284722	-0.288841	-0.288841	0.0284722	-0.164584	-0.288841	0.100258	-0.226063	-0.444603	-0.112408	0.0284722	0.0284722	-0.652554
Cds1	Gene	549	0	0	0	0	0	-1.10397	0.097502	-0.310905	0.0112892	0.150286	0.0422439	0.0887781	-0.0577451	-0.0433362	-0.0112892	0.311193	0.174202	0.0846825	-0.07127	-0.0911703	-0.0433362	-0.305347	-0.44131	0.0586741	-0.0944885	0.235566	-0.447941	-0.438198	-0.134799	-0.126115	0.080587	-0.00257145	0.140935	-0.0433362	0.097502	0.0586741	-0.318673	0.166081	-0.239566	0.0586741	0.0257783	-0.27531	-0.411872	0.0674506	-0.233899	-0.109821	-0.603694
Efr3a	Gene	550	0	0	0	0	0	-0.936522	-0.0449307	-0.58024	0.220796	0.166688	-0.0272773	0.0272773	0.0944355	-0.136726	-0.109734	0.374819	0.220796	0.0944355	0.0497756	-0.354122	-0.360535	0.190098	-0.48561	-0.0555433	-0.592999	0.144677	-0.383536	-0.176469	-0.340315	-0.25727	-0.081715	-0.109734	0.0615029	-0.0272773	-0.0339785	-0.442041	0.0374636	-0.0635075	-0.0988685	0.0724243	0.204157	-0.30528	-0.15637	0.0497756	-0.0449307	0.155436	-0.223762
Hcn1	Gene	551	0	0	0	0	0	-0.679495	0.159434	-0.345399	-0.0470772	0.177711	-0.00955721	0.00955721	-0.179511	-0.157598	0.10621	0.112827	0.486936	0.28475	0.0266049	-0.329355	-0.379216	0.0185019	-0.348006	-0.0306681	-0.520772	-0.120764	-0.506464	-0.332673	0.0827728	-0.586624	-0.368642	-0.195941	0.0994555	0.064557	0.0266049	-0.301699	-0.0240552	-0.0385505	-0.140683	0.128869	0.142676	-0.590424	-0.385421	-0.140683	0.384123	0.199691	-0.477751
Itpr2	Gene	552	0	0	0	0	0	0.188624	0.104532	0.0303299	-0.0859763	-0.244403	-0.060543	-0.0332663	-0.111327	0.0118169	-0.03769	0.137262	0.328921	0.14121	0.0642883	-0.111327	-0.0118169	0.0868193	-0.0171998	0.256896	-0.489043	0.0528525	0.00292609	-0.434524	-0.160542	0.118832	-0.0477973	0.21845	-0.0994765	0.0805234	0.356361	-0.0477973	-0.15262	0.129804	0.0921956	-0.218818	0.300848	-0.138112	0.118832	-0.111327	-0.0859763	0.0343627	-0.131985
Dnm1l	Gene	553	0	0	0	0	0	0.122551	0.180161	0.0436298	-0.815638	-0.10213	-0.180528	-0.0326822	-0.0918143	0.0326822	0.110433	0.0326822	0.273274	0.0680733	-0.334552	-0.286818	-0.286818	0.190907	-0.140747	0.145304	-0.110351	0.0867823	-0.0918143	-0.334552	-0.0550048	-0.249042	0.00142956	0.296733	0.180161	0.122551	0.461347	-0.180528	-0.201168	0.231455	0.245017	0.0761356	0.257489	-0.0800152	-0.167028	-0.155029	0.190907	0.00142956	-0.120921
Ugcg	Gene	554	0	0	0	0	0	-0.128773	-0.0212428	-0.0973571	-0.16204	0.117423	0.0156962	0.0321162	-0.0559216	0.126689	-0.0426841	-0.0892365	0.0607305	-0.0156962	0.0237919	0.0679167	0.156188	-0.0559216	0.0156962	-0.0892365	0.0972022	0.0393035	-0.102357	-0.291732	-0.107356	-0.0723306	0.0607305	-0.0278725	0.0393035	0.074202	-0.0723306	-0.221194	-0.346976	0.00872714	0.0321162	0.0972022	-0.0892365	0.0393035	-0.26601	0.0321162	0.0357099	-0.0559216	-0.00270005
Atp6v1a	Gene	555	0	0	0	0	0	-0.151354	-0.205653	-0.301231	0	0	-0.130762	0.0519601	0.153024	0.0303589	0.0303589	0.0763879	0.101819	0.0763879	-0.0364643	-0.116107	-0.0849012	0.170876	-0.0364643	-0.224806	-0.261454	-0.0700235	-0.544819	-0.412355	-0.205653	-0.0516469	0.0137582	-0.0194139	0	-0.0364643	-0.130762	-0.130762	-0.169252	-0.130762	0.170876	-0.0194139	0.127594	0.0137582	0.0519601	-0.0194139	-0.0516469	-0.0364643	-0.423697
Ap3s1	Gene	556	0	0	0	0	0	0.0133749	-0.123236	0.0242405	0.0596016	-0.0136167	-0.0428396	0.032037	0.150386	0.00420744	0.00420744	-0.127187	0.00420744	-0.0136167	-0.00420744	-0.131139	-0.0332605	0.0675657	-0.0751319	-0.152413	-0.167101	-0.231013	-0.359186	-0.34138	-0.231013	-0.295325	-0.0226702	0.041394	-0.0841212	0.133848	-0.273898	-0.217206	-0.286874	-0.0630831	0.0836544	-0.104519	-0.0751319	0.105703	-0.108385	0.0958317	0.041394	-0.152413	-0.283597
Gnptab	Gene	557	0	0	0	0	0	-0.29992	-0.0172031	0	-0.444909	-0.185795	-0.185795	0	0.0192284	-0.0207161	0.112803	0.0345624	0.195419	0.0229663	0.138958	-0.156958	0.0553049	0.0990646	0.0610189	-0.0232632	0.120141	-0.368221	-0.250273	-0.394802	-0.173935	-0.409419	-0.0822759	0.116781	-0.00379733	-0.0366885	-0.139117	-0.209685	-0.241838	-0.241838	-0.126513	-0.0518463	0.132229	0.108826	-0.0330985	-0.0822759	-0.0761494	-0.122573	-0.0258102
Ncam1	Gene	558	0	0	0	0	0	0.0216717	0.167817	0.142387	0.0911805	-0.15446	-0.0552309	0.0285508	-0.0216717	0.0667527	-0.11597	0.292714	-0.0368543	-0.222043	-0.190861	-0.234723	0.0451514	0.248942	0.0667527	0.0667527	-0.273967	-0.11597	-0.365529	-0.518672	-0.246661	-0.234723	-0.0216717	0.248942	-0.0552309	0.0667527	-0.15446	-0.300001	-0.172466	0.103896	-0.0552309	-0.351295	0.116612	-0.0552309	-0.101315	-0.0368543	0.00508562	-0.311914	0.116612
Nf1	Gene	559	0	0	0	0	0	0.324676	0.136334	0.121103	-0.079582	-0.00680421	-0.0218089	0.0198446	-0.133443	0.00680421	0.0425035	0.0730678	0.19389	-0.013358	-0.150349	-0.110421	-0.013358	0.142377	-0.067864	0.0988053	-0.501133	-0.265877	-0.0959231	-0.471786	-0.117034	-0.247107	-0.15847	0.136334	-0.000381926	0.15028	-0.0218089	-0.320196	-0.282307	-0.0768087	0.00680421	-0.171366	0.0130896	-0.189886	-0.274723	-0.210665	-0.013358	-0.183615	0.0913455
Jam3	Gene	560	0	0	0	0	0	0.135842	-0.114523	0.0609152	0.0572112	-0.138449	-0.324313	-0.0225102	0.210823	-0.0663019	0.0225102	0.30429	-0.0585814	0.0646193	-0.168582	0.0400227	-0.242846	0.253356	0.0750605	-0.178343	0.255766	-0.189428	-0.519246	-0.427241	-0.329254	-0.298124	-0.0511682	0.355579	0.0331995	-0.0730638	0.0790166	0.0148978	-0.39266	0.0148978	-0.00275873	-0.138449	0.0498702	0.0750605	-0.168582	-0.00733708	-0.43827	-0.491064	-0.189428
Eif2s1	Gene	561	0	0	0	0	0	0.175231	0.0208153	-0.025202	-0.742291	0.0497605	-0.0961014	-0.0122229	0.0931033	-0.144029	0.171004	-0.0413419	0.159925	0.0122229	-0.025202	0.10404	-0.025202	-0.0122229	-0.0658361	-0.305035	0.132533	0.0327207	-0.465891	-0.4545	-0.200535	-0.465891	0.0497605	0.0743847	-0.0154676	0.0497605	0.171004	-0.274214	-0.623027	0.178889	-0.058827	-0.126734	-0.248887	-0.178099	-0.372588	-0.0658361	0.0303104	-0.401389	-0.200535
Lrp1	Gene	562	0	0	0	0	0	0.365088	0.248209	0.1453	0.114527	-0.273435	0.135444	0	-0.562401	0	-0.0998319	0.0487467	0.0932438	-0.230927	-0.285929	-0.369097	-0.508464	-0.109354	0.1453	0.349303	-0.285929	-0.52704	-0.195004	0	0.0487467	-0.195004	0.0487467	0.202248	0.0368095	-0.195004	-0.0887136	-0.0752135	-0.369097	0.214366	-0.220232	-0.242737	0.0368095	-0.640002	-0.600259	-0.369097	0.104598	0.432409	-0.0887136
Vegfa	Gene	563	0	-1	0	0	0	0.147115	0.468333	0.0142585	-0.333563	0.0620017	0.0684914	-0.0712226	-0.0272244	-0.0229638	-0.048101	0.299885	-0.0607813	0	0	0.144003	-0.202144	0.0652466	0.115104	0.262435	-1.28409	-0.333563	-0.43906	-0.979846	0.27752	-0.274291	0.0897662	0.484051	0.404771	0.247129	0.0684914	-1.01625	-0.717427	-0.266496	-0.155021	-0.147757	0.52491	0.0749808	0.0494013	0.156547	0.465321	0.00722197	0.332469
Sncaip	Gene	564	-1	0	0	0	0	0.162392	0.573893	0.503464	-0.29281	0.252129	0.0831928	0.246099	-0.181272	0.162392	-0.031813	-0.135774	0.031813	-0.0391175	-0.0468891	-0.598969	-0.366267	0.211926	0.246099	-0.0175715	-1.17467	-0.265588	-0.96533	-0.623245	0.031813	-0.384884	-0.4335	0.0831928	0.393013	0.393013	0.238906	0.1772	-0.835555	0.031813	-0.0934941	-0.285292	0.155438	-0.100114	-0.544302	-0.384884	0.141203	-0.475983	0.155438
Sox10	Gene	565	0	0	0	0	0	0.328181	0.194495	0.352778	-1.65127	-0.176691	-0.202103	0.219632	0.140146	0.00960265	0.133073	0.668737	-0.0485572	-0.00960265	-0.33764	-0.252484	-0.264692	0.182456	0.245391	0.125999	-0.714615	-0.196255	-0.658162	-0.284641	-0.714615	-0.271999	0.332142	0.55899	0.144955	-0.190406	-0.676454	-0.385265	-0.503847	-0.498779	-0.190406	0.0920071	0.403568	-0.0431662	-0.658162	-0.284641	-0.385265	-0.247583	-0.708409
Arhgef10	Gene	566	0	0	0	0	0	-0.169422	0.237197	0.0775848	-1.74422	-0.222902	-0.297481	0.124041	0.158685	-0.283947	0.109961	0.453008	0.0328279	0.0625466	-0.261717	-0.0328279	-0.471418	-0.11193	0.109961	0.38477	-1.27804	-0.261717	-0.398592	-0.777026	-0.418471	-0.359163	-0.052579	0.277698	-0.0258108	-0.159857	-0.486544	-0.387269	-0.681672	-0.0850973	-0.239205	-0.0757372	0.128436	-0.348287	-0.252413	-0.153591	-0.459845	-0.173781	-0.235244
Ide	Gene	567	0	0	0	0	0	0.0535298	0.281417	-0.0880371	-0.12592	0.105145	0.708628	-0.117698	-0.0795222	-0.0472686	0.00674159	0.973533	-0.0348238	0.0737841	-0.00674159	-0.133243	0.537829	0.0424992	-0.199239	0.144249	-0.962485	-0.141392	-0.693605	0.0146833	-0.367434	0.183709	0.412182	-0.0550603	0.66843	0.266351	-0.56878	-0.619199	-0.199239	-0.503206	0.304231	0.0535298	0.31392	0.225553	-0.301759	0.038535	-0.0152967	-0.163011	-1.26619
Pnkd	Gene	568	0	0	0	0	0	-0.541742	0.0490377	-0.303604	0.207604	-0.218323	-0.283144	0.328954	0.03199	-0.03199	0.0633825	0.73803	0.281662	0.319232	-0.101866	-0.0947958	-0.135165	0.245133	0.368698	0.13526	-1.2772	-0.189974	-0.96586	-0.601268	-0.0748166	0.186742	0.288937	0.359645	-0.0947958	-0.235249	-0.627624	-0.235249	-0.362988	-0.0415503	-0.165924	-0.211397	0.498037	0.281662	0.0869898	0.0987176	-0.498339	0.105206	-0.987287
Cplx1	Gene	569	0	0	0	0	0	-0.695034	-0.146201	-0.445946	0.294692	-0.126307	-0.152754	0.0170323	0.0108842	-0.0108842	-0.0830857	0.226601	-0.0663285	0.239823	0.0170323	0.138327	0.138327	-0.112935	-0.061453	-0.184813	-0.902145	-0.0182929	-0.977391	-0.284965	-0.389647	0.129912	0.284506	-0.216205	-0.268576	-0.307865	-0.969657	-0.239256	0.0407421	-0.329282	-0.358652	-0.20726	0.100859	-0.139778	-0.249817	-0.0182929	-0.712486	-0.375169	-1.47931
Ring1	Gene	570	0	0	0	0	0	-0.0248234	0.234818	0.108229	0.398599	0.0546776	-0.100563	0.118139	-0.0401627	0.0248234	-0.0671101	0.251834	0.0693821	-0.157346	-0.0248234	-0.320828	-0.217057	0.132231	-0.0968438	0.0394021	-0.962225	-0.755744	-0.608767	-0.591339	-0.14454	-0.327901	0.0436797	0.206776	0.13598	0.0693821	-0.696864	-0.488525	-0.352025	-0.0333382	0.13598	-0.13074	0.22325	0.22325	0.0787021	0.0546776	0.280252	-0.13074	-0.64835
Gfpt1	Gene	571	0	0	0	0	0	-0.225893	0.0675121	-0.0916116	0.249755	0.0253051	-0.0613463	0	0.0738333	-0.0479317	-0.0916116	0.0738333	0.112366	-0.0269695	0	-0.277137	0.0675121	0.209046	-0.105678	0.0763539	-0.407984	-0.29162	-0.307814	-0.795884	-0.130815	-0.450011	-0.0543372	-0.0333126	0.0253051	0.0706727	-0.147451	-0.54534	-0.402442	-0.254314	0.0675121	-0.114199	0.00705223	0.0938389	-0.0479317	0.00705223	0.101347	-0.0979831	-0.54534
Snap91	Gene	572	0	0	0	0	0	-0.192989	-0.13233	-0.0632734	0.338265	0.0437723	-0.0440265	0	-0.0254478	0.0222702	-0.0254478	0.0715953	0.0437723	0	0.12129	-0.157761	0.0959546	0.0959546	-0.0632734	0.0437723	-0.680512	-0.495603	-0.548942	-0.574182	-0.0440265	0	0.0222702	0.0715953	-0.0632734	-0.0811248	-0.470984	-0.560855	-0.385503	0	0.0222702	-0.157761	-0.0440265	-0.0811248	-0.0811248	0	-0.157761	-0.0440265	-0.84674
Ccnh	Gene	573	0	0	0	0	0	-0.232673	-0.146451	-0.0365775	-0.0164832	0.0375212	-0.136822	0.0164832	0.160206	0.0164832	0.0472439	-0.0164832	0.141998	0.0963969	0.0254724	-0.179716	-0.0595867	0.0869877	-0.136822	-0.123949	-0.641596	-0.704995	-0.635378	-0.632262	-0.0443996	-0.120275	-0.107336	0.0164832	-0.0226313	0.164188	-0.159822	-0.692124	-0.734195	0.00722663	0.160206	-0.0164832	-0.0365775	-0.048104	-0.0664963	-0.107336	0.0673438	-4.84074e-05	-0.717501
Ppp2r5e	Gene	574	0	0	0	0	0	-0.114396	0.283303	-0.00959093	0.088173	0.0170187	-0.039724	-0.0177155	0.00363815	-0.00363815	-0.0177155	0.125639	0.171735	-0.00959093	0.0170187	-0.129169	0.0267013	0.228217	0.152834	0.259451	-0.652394	-0.179423	-0.667421	-0.426614	-0.179423	-0.274694	-0.00363815	0.141033	0.113465	0.10978	-0.464496	-0.467828	-0.253731	0.10978	0.117149	0.0745368	0.0450497	0.0682955	-0.0694901	-0.136975	-0.0358401	-0.0319561	-0.89666
Mto1	HK	575	0	0	0	0	0	-0.0813543	0.413985	0.0757006	0.264519	0.171661	0.218566	-0.0813543	-0.14644	0.0577036	-0.0693288	-0.0453525	0.0288384	0.0128512	-0.116148	-0.0932814	-0.0128512	0.0221712	0.16672	0.279585	-0.665297	-0.222271	-0.408556	-0.735075	0.204876	-0.303591	0.00152808	-0.157094	0.0655129	0.154517	-0.590568	-0.545056	-0.299418	-0.0966936	0.0128512	0.233335	-0.135075	-0.0651579	-0.077427	0.111802	0.154517	-0.127752	-1.17682
Atg5	Gene	576	0	0	0	0	0	0.0973224	0.0820343	0.00751314	0.167765	-0.0874161	-0.147681	-0.0373098	-0.00751314	-0.164664	-0.0833445	-0.0259163	0.102271	0.0490576	-0.238432	0.02616	0.0193968	-0.173922	-0.0833445	-0.113266	-0.398446	-0.324692	-0.185498	-0.472953	-0.316241	-0.216717	-0.29074	-0.000222909	-0.0373098	0.210879	-0.241969	-0.259552	-0.664682	-0.255975	-0.199569	-0.00429749	-0.156318	0.0935742	-0.209104	0.161098	-0.156318	0.111437	-1.24091
Bace1	Gene	577	0	0	0	0	0	0.361977	0.142845	-0.0861967	0.0422509	0.0422509	-0.105937	0.0213113	-0.0420692	-0.0213113	0.08312	0.134048	0.0988286	-0.0248722	-0.0715563	-0.20076	-0.0576959	0.0988286	-0.028433	0.0499143	-0.351101	-0.36408	-0.486863	-0.404714	-0.20076	-0.282078	0.000542807	0.00903283	-0.0483105	-0.028433	-0.415342	-0.404714	-0.249529	-0.219181	-0.134322	-0.223173	0.0678541	-0.105937	-0.126197	-0.0420692	0.0499143	-0.0142394	-0.804769
Ccdc127	HK	578	0	0	0	0	0	-0.008501	0.124613	-0.0670542	0.262812	0.0642641	-0.0016779	-0.0188943	0.0611206	-0.0875928	-0.0875928	0.0016779	0.0335053	0.025921	0.0190824	-0.136415	-0.166596	0.0423512	-0.117856	0.0975633	-0.514981	-0.157354	-0.529766	-0.39129	-0.0955455	-0.39129	-0.0705611	-0.00503371	0.0423512	0.133964	-0.275266	-0.552174	-0.272278	-0.0955455	-0.157354	-0.0188943	-0.192905	-0.123537	-0.278253	-0.123537	0.00945542	-0.236361	-0.818116
Map2k2	Gene	579	0	0	0	0	0	0.204343	0.0419593	-0.0771883	0.357113	-0.0730045	-0.0176981	0.0217208	0.0176981	-0.0599093	-0.0287431	0.165248	-0.0905287	0.0785962	0.132209	-0.0730045	-0.0507585	0.201232	0.177153	-0.0214021	-0.201222	-0.471274	-0.415799	-0.53392	-0.310068	-0.509074	-0.104455	-0.0385906	-0.295002	0.000403273	-0.583161	-0.329317	-0.486474	-0.345711	-0.167872	-0.104455	-0.114372	-0.0561031	-0.164237	-0.0561031	-0.137195	-0.28569	-0.350866
Pdpk1	Gene	580	0	0	0	0	0	0.476508	-0.0120209	0.0685987	-0.0785405	-0.0480053	-0.0722992	-0.18656	-0.11194	-0.0151231	0.0813813	-0.0296872	0.129541	0.133004	0.0196843	0.174356	0.0120209	-0.129817	-0.116427	-0.136167	-0.521049	-0.643322	-0.242855	-0.272251	-0.223928	-0.384576	-0.0515412	-0.223928	-0.12683	-0.0664345	-0.413989	-0.883252	-0.39431	-0.348293	-0.153451	-0.173234	-0.178792	-0.150474	-0.178792	-0.216326	-0.0211971	-0.233782	-0.611332
Spast	Gene	581	0	0	0	0	0	-0.0392528	0.0091567	-0.0870039	0.116272	0.0519382	-0.077343	-0.14199	0	0	0.0691267	0.0268133	0.0344256	-0.126534	-0.00726338	-0.0353528	0.0830199	-0.0429594	-0.185806	-0.126534	-0.693613	-0.471207	-0.451288	-0.593545	-0.426355	-0.45522	-0.161547	-0.0988618	-0.0577674	-0.0737083	-0.380745	-0.633714	-0.633714	-0.204474	-0.0543864	0.0485265	-0.156667	-0.122637	-0.341642	0.0691267	-0.077343	-0.14199	-0.648901
Sec23a	Gene	582	0	0	0	0	0	0.464492	-0.15041	-0.0776766	-0.0373658	-0.112046	-0.0901131	-0.0102693	0.223204	0.106951	0.0545512	0.0545512	0.166713	-0.00639132	0.0614772	0.00639132	-0.0307294	0.213205	0.0717676	-0.204807	-0.46281	-0.456321	-0.374754	-0.52408	-0.198833	-0.0444103	-0.119459	0.00639132	0.0458335	-0.0264147	-0.49652	-0.321123	-0.17961	-0.0629691	0.124573	-0.0264147	0.0925279	0.0790122	0.154625	-0.000622454	0.0376253	-0.000622454	-0.661535
Atrn	Gene	583	0	0	0	0	0	-0.0469573	-0.0805406	-0.0239062	-0.0878862	-0.18287	0.0239062	0.0561136	-0.0294528	0.174006	0.0889922	0.0239062	0.0274999	-0.072014	-0.197348	0.144248	0.101865	-0.174146	0.0239062	-0.229404	-0.384077	-0.424958	-0.373181	-0.0360825	-0.299942	0.218034	0.0597067	-0.0508941	-0.105567	-0.197348	-0.424958	-0.530591	-0.200773	-0.0508941	-0.01091	0.151708	0.0597067	0.00051716	0.233041	-0.150692	-0.0068585	0.135721	-0.695054
Fgf12	Gene	584	0	0	0	0	0	0.0830072	-0.336257	-0.271884	-0.00607986	-0.140095	-0.0954174	0.00607986	-0.0119141	0.114819	0.0830072	-0.0650814	0.0830072	0.0163634	0.0163634	-0.0820381	0.160238	0.0163634	-0.207989	-0.256723	-0.186234	-0.513136	-0.823713	-0.50295	-0.243802	0.0910695	0.0684193	-0.00607986	-0.0871959	-0.207989	-0.490638	-0.336257	-0.409502	0.311667	0.39193	-0.297113	0.00607986	-0.125813	-0.0871959	0.101716	-0.0400709	-0.125813	-1.05407
Trp53	Gene	585	0	0	0	0	0	0.0673071	0.00316047	-0.274568	-0.130509	0.00316047	-0.22362	-0.202311	0.108198	0.108198	-0.0291388	-0.00316047	-0.444886	0.0566042	-0.0430609	0.141503	0.147549	-0.202311	0.0326505	-0.0678635	-0.233755	-0.882947	-0.772869	-0.333814	-0.142272	-0.0981393	-0.328029	-0.103503	-0.0387905	-0.450315	-0.849109	-0.715337	-0.315489	0.0615585	0.0938574	-0.0237574	0.203457	0.05165	0.469654	0.118914	-0.142272	0.129984	-0.794048
Gnao1	Gene	586	0	0	0	0	0	0.447342	-0.192997	0.201032	0.113233	-0.0631315	-0.0249296	0.0761345	-0.0465308	0.0249296	0.0507044	-0.0768897	0.0507044	-0.0631315	0.253214	-0.0249296	-0.0963036	-0.0465308	0.157259	0.131811	-0.477834	-0.579508	-0.161791	-0.378121	0.179529	-0.246142	-0.0963036	-0.0465308	-0.207652	-0.161791	-0.512705	-0.344104	-0.207652	-0.246142	-0.192997	-0.282543	-0.0631315	-0.128537	-0.128537	-0.378121	-0.0631315	-0.0631315	-0.466744
Meaf6	Gene	587	0	0	0	0	0	-0.0380815	-0.0897586	-0.00932843	-0.0897586	0.021034	-0.0778315	0.162311	-0.0281847	0.0441899	0.0722553	-0.0778315	-0.00505088	0.132171	0.135992	0.00505088	0.232399	0.11108	0.0829719	-0.256307	-0.843009	-0.873499	-0.300068	-0.460096	-0.23974	-0.0281847	-0.0931709	-0.0455779	-0.190913	-0.00505088	-0.780672	-0.509646	-0.179572	-0.344508	-0.165676	-0.287404	-0.190913	0.0552205	0.065131	-0.291722	-0.256307	0.139813	-0.954498
Lclat1	Gene	588	0	0	0	0	0	0.227607	-0.382573	-0.0170153	-0.0170153	-0.0590127	-0.240655	0.00254708	-0.00254708	-0.0528862	0.0982722	-0.0590127	0.0935948	0.0462295	0.350541	0.0335733	0.0424916	0.0692163	0.0335733	-0.285172	-0.481911	-1.04668	-0.344958	-0.564568	-0.190393	-0.218575	-0.22701	0.0842821	-0.314833	-0.0528862	-0.59882	-0.802709	-0.396373	-0.1586	-0.0489721	-0.280914	-0.190393	-0.0236422	0.140044	-0.404857	0.0284182	0.10295	-0.792053
Stx2	Gene	589	-1	0	0	0	0	0.0021228	-0.109938	-0.0528042	0.0403268	-0.0021228	-0.293585	0.0628578	-0.180542	0.132287	0.050266	-0.0845045	0.00636839	0.174347	0.267484	-0.0845045	-0.218121	0.149611	0.389012	0.126741	-0.314229	-0.704979	-0.636334	-0.229246	-0.273396	-0.218121	-0.229246	-0.0021228	-0.146017	0.00636839	-0.348914	-0.86944	-0.176582	-0.416717	-0.0411614	-0.119079	-0.0717588	-0.123438	0.194488	-0.382724	-0.0717588	0.050266	-0.278997
Ubqln1	Gene	590	0	0	0	0	0	-0.408933	0	0	-0.0659852	0.140511	0.0414116	0.152207	-0.0072763	-0.247867	-0.12187	0.106142	0.055272	0.122001	0.180822	-0.0355943	-0.0433621	-0.0933772	0.0133806	0.0414116	-0.594134	-0.340338	-0.426446	-0.563479	-0.144666	-0.298855	-0.169111	0	0.00703102	-0.106213	-0.563479	-0.352644	-0.2304	-0.377851	-0.19319	-0.110206	-0.0933772	-0.0933772	-0.0470207	-0.270792	-0.288242	-0.129053	-0.876197
Syt13	Gene	591	0	0	0	0	0	-0.390748	-0.255147	-0.234977	0.264981	0.0276953	-0.0852537	0.143408	0.1009	-0.0276953	0.0417135	-0.0517346	-0.134129	0.1009	0.173869	0.0884056	-0.0619208	0.0774898	0.0884056	0.168407	-0.545584	-0.774969	-0.649292	-0.357311	-0.106604	-0.0619208	-0.27539	0.143408	-0.00344637	-0.372498	-0.53124	-0.198932	-0.234977	-0.296428	-0.245568	-0.00344637	-0.106604	0.0417135	-0.0619208	-0.44332	-0.412756	0.0052373	-0.795729
U2af2	Gene	592	0	0	0	0	0	-0.129932	-0.0522368	-0.145604	0.106612	0.290053	0.0134615	-0.0351396	0.150284	-0.0134615	-0.0808817	-0.248271	-0.0758268	0.190992	0.398617	0.4022	0.353111	0.0520982	0.144694	-0.0672069	-0.503167	-0.64953	-0.643976	-0.775298	-0.0628032	-0.150063	-0.184261	-0.218021	0.0134615	0.101616	-1.13054	-0.472569	-0.0672069	-0.484212	-0.248271	0.171496	-0.210256	0.194569	0.171496	0.0903694	-0.202222	-0.202222	-1.02852
Amigo1	Gene	593	0	0	0	0	0	-0.190621	0.00361099	-0.106253	0.116313	0.140392	0.18045	-0.00361099	-0.0125087	0.243518	-0.0604362	-0.051712	-0.0265748	-0.0431414	0.152936	0.116313	0.386266	0.133353	0.0791029	0.104408	-0.420658	-0.304057	-0.814345	-0.519156	-0.0643923	-0.0431414	0.236375	-0.0822416	-0.0350961	-0.225077	-0.913323	-0.346529	-0.175211	-0.158632	0.00712923	0.121377	-0.0748336	0.0106475	-0.0125087	0.243518	-0.0994301	0.0387114	-1.81225
Bad	Gene	594	0	0	-1	0	0	-0.301929	0.110277	0.0387668	0.0720062	0.183641	-0.0188104	-0.125696	0.154211	-0.198113	-0.149002	0.0387668	-0.237153	-0.0860586	-0.153988	0.240113	0.0188104	0.0564084	0.228483	-0.0559188	-0.294252	-0.401099	-0.731748	-0.437216	-0.361234	-0.0188104	0.0643226	-0.026166	0.159406	0.318452	-0.892263	-0.500064	-0.464304	-0.596003	-0.0116528	0.23202	-0.153988	0.366116	0.23202	0.322771	-0.0791007	-0.134614	-1.65262
Comt	Gene	595	0	0	0	0	0	-0.426782	-0.0397444	0.0486879	0	0.0107918	-0.028318	0	0.0989329	-0.043403	0.0515001	-0.0397444	-0.216071	0.0072763	-0.0184186	0.271298	0.156472	-0.14929	0.0625483	-0.267285	-0.762679	-0.467521	-0.752186	-0.530938	0.0625483	-0.055283	0.135351	0.0143073	-0.043403	-0.0140774	-0.821383	-0.328801	-0.341345	-0.197819	-0.129285	0.0385342	-0.106922	0.271298	0.235553	0.120787	0.0840396	-0.155612	-1.05042
Snrpa	Gene	596	0	0	0	0	0	-0.151838	-0.208982	-0.173493	-0.0395318	-0.0436646	0.0968097	0.0395318	0.202828	-0.156194	0.120674	-0.307064	-0.234832	0.0580277	0.176149	0.129163	0.18408	-0.0600664	0.0690583	-0.408377	-0.367071	-0.33067	-0.953252	-0.585572	-0.370518	-0.158876	0.129163	-0.147482	-0.143608	-0.121789	-1.06075	-0.437807	-0.33427	-0.256227	-0.0888469	-0.0987877	-0.18371	0.286555	0.0540636	0.262631	-0.0921265	-0.225902	-1.31286
B4galt6	Gene	597	0	0	0	0	0	0.107188	-0.0623621	0.00913886	-0.207123	-0.00913886	-0.0212632	0.0165987	-0.0825886	0.0541277	0.0165987	-0.265822	0.0242089	0.00913886	0.297012	-0.0557458	-0.0128846	0.0979318	0.269488	0.177693	-0.659005	-0.590411	-0.450094	-0.380979	0.00913886	-0.0890109	-0.207123	0.0165987	-0.167877	-0.0691171	-0.467387	-0.418047	-0.453791	-0.309255	0.0165987	-0.0825886	-0.0166304	-0.0397032	0.107188	-0.272092	0.128226	0.137949	-1.02241
Galc	Gene	598	0	0	0	0	0	0.460899	0.0966848	0.211228	-0.386073	-0.189192	-0.0183922	-0.271676	-0.0858125	-0.0436492	0.186061	0.186061	0.207181	0.0394838	0.0183922	-0.0908674	-0.0807576	0.0854386	0.166566	0.171275	-0.835414	-0.709735	-0.672351	-0.368105	-0.0273401	-0.120341	-0.219069	0.071371	-0.047327	-0.178827	-0.576992	-0.576992	-0.232519	-0.341469	-0.107418	-0.0183922	-0.120341	-0.134862	0.106678	0.0315696	-0.0273401	0.0854386	-1.03345
Arhgap44	Gene	599	0	0	0	0	0	-0.0072763	0.051154	-0.0591334	-0.468135	-0.0213537	-0.0213537	0.073831	0.0845348	-0.223348	0	0.170937	0.067778	0.0767633	0	0.0230631	-0.0996569	-0.0506793	0.310716	0.200064	-0.479756	-0.169111	-0.305892	-0.340338	-0.169111	-0.136561	-0.162888	0.055272	-0.0300361	-0.0877921	-0.711594	-0.144666	-0.278332	-0.474797	-0.322012	-0.0996569	-0.0132291	-0.125461	-0.0300361	-0.0355943	-0.426446	0.0470359	-1.50226
Casp9	Gene	600	0	0	0	0	0	-0.21736	0.126075	-0.174918	-0.0323519	0.214977	0.205617	-0.0902552	0.017891	-0.00676678	-0.0323519	-0.304858	0.0739393	0.00676678	0.0449053	-0.0273204	0.0289977	-0.146712	0.130857	0.18903	-0.700506	-0.604969	-0.439672	-0.423359	-0.412414	0.164254	-0.163063	-0.190031	-0.0733325	-0.0842359	-0.781626	-0.49622	-0.233815	-0.474815	-0.139639	0.242381	0.0234443	-0.0684484	0.0953596	0.281309	-0.0373834	0.151508	-0.881685
Ccs	Gene	601	0	0	0	0	0	0.0238881	0.0834596	-0.0776069	-0.235674	0.0020296	0.0238881	0.105027	0.0548148	-0.0241269	0.100994	-0.0241269	-0.0859885	-0.0020296	-0.0776069	-0.0284858	0.119484	-0.0939099	0.279406	-0.13309	-0.501498	-0.466688	-0.771628	-0.675516	-0.394876	0.303981	-0.263344	-0.0939099	-0.218752	-0.121975	-0.823798	-0.33545	-0.401702	-0.501498	-0.166827	0.153451	-0.17274	0.22288	0.245957	0.105027	-0.330787	0.0784487	-1.0698
Htra2	Gene	602	0	0	-1	0	0	-0.596977	-0.0104501	0.0225863	-0.0698759	-0.0542342	0.0104501	0.0225863	0.130995	0.130995	0.269577	0.122008	-0.0377792	-0.40708	0.147229	-0.119649	-0.0542342	-0.0377792	0.122008	0.106249	-0.690049	-0.677711	-0.945471	-0.418369	-0.576347	0.00466343	-0.158577	-0.0604632	-0.0220474	-0.164832	-0.737512	-0.340713	-0.181518	-0.613015	0.0666792	0.0104501	0.280305	-0.136297	0.433747	-0.0480052	0.111133	0.374432	-1.16234
Gusb	Gene	603	0	0	0	0	0	0.611454	-0.112693	-0.0632942	0.478274	0.149806	0.0932419	0.205088	-0.0817726	0.0392568	-0.119716	-0.0392568	0.0589316	-0.372044	-0.0702787	-0.0563096	0.302412	0.267489	-0.142535	0.193591	-0.460856	-0.940668	-0.506045	-0.25097	-0.408383	-0.391297	-0.318282	0.284263	0.0641689	-0.165494	-0.736897	-0.263361	-0.647774	-0.134637	-0.0335265	-0.126739	-0.288895	-0.0760256	0.0819527	0.0975122	-0.224532	-0.195997	-1.52696
Cntn1	Gene	604	0	0	0	0	0	0.0243593	0	0.0496948	-0.436507	-0.0493252	-0.134869	0.0804917	0.0804917	-0.027823	0	0.0496948	0.110908	0	-0.0493252	-0.17815	-0.0715953	0.329448	0.0243593	-0.115622	-0.834244	-0.457098	-0.906998	-0.741559	-0.229356	-0.15272	-0.0970431	0.14261	0.110908	0.14261	-0.567198	-0.511398	-0.390646	-0.0970431	0.110908	0	0.329448	0.0804917	0	0	0.14261	-0.253784	-1.10104
Ube2n	Gene	605	0	0	0	0	0	0.462609	0.0410578	0.0190926	-0.328462	-0.0383156	-0.0308995	-0.0383156	0.0704041	-0.116804	0.0339859	0.129788	0.189346	0.0766084	-0.179541	-0.0190926	-0.0219261	-0.0219261	0.0190926	-0.163884	-1.10405	-0.398009	-1.13401	-1.01117	-0.31504	-0.324923	-0.0506397	0.129788	-0.0576707	-0.0162591	-0.680089	-0.501018	-0.565208	0.0410578	0.0339859	-0.064947	0.14637	0.0828406	0.0132279	-0.0877068	-0.0219261	-0.10835	-1.28921
Hdac6	Gene	606	-1	0	0	0	0	0.665363	0.113918	-0.0970418	-0.0622342	-0.273221	0.118143	0.0116271	-0.149575	0.213654	-0.00269867	0.0854554	0.139713	-0.102097	-0.0622342	0.00269867	-0.0477209	0.244817	0.0954491	0.0203403	-1.22098	-0.852712	-1.10694	-0.830293	-0.243748	-0.459713	-0.087677	0.0798323	-0.131571	0.0540926	-0.811337	-0.588221	-0.562288	-0.287555	-0.008096	-0.190056	0.0642073	0.0419908	0.0601416	-0.0622342	0.346968	-0.0548786	-1.07454
Mapt	Gene	607	-1	0	0	0	0	-0.206218	0.0954814	-0.0757556	0.139696	-0.0109522	-0.0849231	0.200666	0.0515118	-0.06489	0	-0.0295289	0.0563839	0.0714422	0.16489	0	-0.0570935	0.150872	0.0612559	0.150872	-1.1106	-0.834433	-0.675908	-0.983861	0.0515118	-0.237839	-0.13197	0.0612559	-0.0477365	-0.13197	-0.758467	-0.730534	-0.616322	-0.22027	-0.182508	-0.0570935	0.0379231	0.189415	0.0165724	-0.122391	-0.0933379	-0.0891305	-1.11907
Arsa	Gene	608	-1	-1	0	0	0	-0.0299906	0.117639	-0.0119259	-0.242977	-0.26804	-0.26804	0.180099	0.0633356	-0.0816695	0.0119259	0.0785363	0.0119259	0.0633356	0.0119259	-0.311385	-0.26804	0.273475	0.0439554	0.273475	-1.0578	-0.735178	-0.764311	-0.70672	-0.144307	-0.242977	-0.247048	0.302614	0.0785363	0.00406133	-1.03122	-0.681455	-0.442751	-0.537946	-0.140925	-0.0333508	0.01589	-0.023249	-0.144307	-0.384434	-0.144307	-0.0419059	-1.05279
Cdk7	Gene	609	0	0	0	0	0	-0.147839	0.309374	0	-0.285479	-0.027537	-0.0174272	-0.0750148	0.170009	0.110498	0.102814	-0.0750148	0.128652	0	-0.198661	0.249391	0.0359902	-0.100824	-0.147839	-0.159621	-0.930289	-0.430236	-0.731969	-0.716899	-0.0961222	0.0905434	-0.259708	-0.052289	0.0718611	-0.0406091	-0.41417	-0.999978	-0.580023	-0.322743	-0.0872046	0.17713	0.0196812	-0.100824	-0.0680494	-0.0715321	0.0664637	-0.0440881	-1.11917
Hdac2	Gene	610	0	0	-1	0	0	0.0938389	-0.0142225	0.00705223	0.116202	0	-0.0479317	-0.0511344	0.0422745	-0.157641	0.0675121	-0.118222	0.0323899	-0.0142225	-0.0333126	0	0.146139	-0.0613463	-0.153937	-0.258119	-0.723103	-0.992426	-0.450011	-1.15931	-0.29162	-0.0827139	-0.075492	-0.105678	-0.0827139	0.0706727	-0.775555	-0.974359	-0.857754	-0.165015	0.14967	-0.0916116	-0.269724	-0.0142225	-0.0403916	0.14967	-0.0142225	-0.203658	-1.6618
Gtf2h3	Gene	611	0	0	0	0	0	0.336266	0.0926096	0.0290283	-0.0149128	0.0879083	-0.062327	-0.284731	-0.0149128	-0.105965	-0.062327	-0.356157	-0.111341	0.0376945	0.220272	0.0149128	0.0973109	-0.200611	-0.177453	-0.005228	-0.86499	-0.736856	-0.605619	-1.13475	-0.298654	-0.0847051	-0.272198	-0.220737	-0.19172	0.125384	-0.48892	-1.03132	-0.726074	-0.38659	-0.241227	-0.0100704	-0.360118	-0.0737331	-0.209971	-0.196165	-0.0242114	-0.139249	-1.49398
Shh	Gene	612	0	0	-1	0	0	0.629466	0.434806	0.297593	-0.00259081	-0.0212447	0.2231	0.0264361	0.228949	-0.18377	-0.264767	-0.0786434	-0.094681	-0.195355	-0.321211	0.00259081	0.160511	0.302275	0.320424	0.177621	-0.380478	-0.449798	-0.859307	-0.877778	0.0333367	0.410279	-0.083711	0.353502	0.234797	0.313691	-0.195355	-0.283206	-0.897482	0.0769437	-0.251251	0.111254	-0.0735757	0.172719	-0.276999	0.0519051	-0.00259081	-0.264767	-1.15649
Rit2	Gene	613	-1	0	-1	0	0	0.0683581	0.22978	0.191923	0.0823043	-0.156961	-0.318227	0.172279	0.301372	-0.178397	-0.208765	0.506253	0.125913	-0.0683581	-0.456041	-0.226446	-0.105297	0.586254	0.237577	0.00509159	-1.22382	0.0713794	-0.99622	-1.37123	-0.192893	-0.156961	0.104887	0.423084	0.152179	0.209747	-0.254727	-0.226446	-0.572645	0.019106	0.0531272	0.191923	0.104887	0.414401	-0.120362	0.246934	-0.257862	-0.533558	-1.48807
Ina	Gene	614	0	0	0	0	0	-0.178982	0.152349	-0.0392063	0.0212537	0.0852592	-0.0212537	0.108007	0.0852592	-0.293067	-0.0212537	0.617269	0.152349	0.152349	-0.245331	-0.0666749	-0.218739	0.108007	0.0462534	0.121072	-1.16361	0.0319485	-1.02702	-1.02038	-0.310221	-0.427839	0.152349	0.241865	0.26398	-0.1256	-0.601173	-0.27486	-0.377301	-0.1256	-0.409593	-0.0212537	0.0571771	-0.0337483	-0.608359	0.0647575	-0.377301	-0.457697	-1.25852
Gss	Gene	615	-1	0	-1	0	0	0.719281	0.321279	0.133432	0.362547	0.133432	-0.0998647	0.00715012	0.30497	-0.149372	-0.0531113	0.222758	-0.0374541	-0.123499	-0.00715012	-0.330499	-0.268263	-0.000190441	0.204179	0.367011	-1.17496	-0.376812	-0.975106	-0.853829	-0.290083	-0.392181	-0.223009	0.1161	0.159427	0.276481	-0.89536	-0.650319	-0.763405	-0.844027	-0.25592	0.12955	-0.0732861	-0.108756	-0.268263	0.0769425	-0.300288	-0.25592	-1.74711
Glrb	Gene	616	0	0	-1	0	0	0.376349	0.172345	-0.178882	-0.535356	-0.0481681	-0.0218876	-0.0823087	0.151542	-0.0924871	0.075792	0.264164	0.218745	0.0978459	-0.350736	0.0218876	-0.104063	0.0638548	-0.203882	-0.453894	-0.813268	-0.152798	-0.870433	-0.862109	-0.463765	-0.470466	0.299021	0.141573	0.110006	0.0861774	-0.760045	-0.399024	-0.453894	-0.203882	-0.23936	0.0167299	-0.0361693	-0.0823087	-0.399024	0.00850834	-0.152798	-0.546222	-1.81407
Trim37	Gene	617	0	0	0	0	0	0.00317003	-0.133976	-0.0684482	0.194698	0.059087	-0.00317003	0.0949911	-0.093688	-0.0266296	-0.0266296	0.161444	0.059087	0.0311153	-0.0266296	0.0949911	-0.133976	-0.119742	-0.332586	-0.332586	-1.20291	-0.51125	-0.991976	-0.688563	-0.267221	-0.366246	0.0770928	-0.093688	0.00951008	-0.108996	-0.872657	-0.769499	-0.391718	-0.154599	-0.223768	-0.0424144	-0.0266296	-0.223768	-0.379919	-0.154599	-0.154599	-0.402033	-1.53418
Gngt1	Gene	618	0	0	0	0	0	0.395473	-0.546498	-0.307877	0.501869	0	-0.328604	-0.281729	0.186567	0.216641	0.380872	-0.0149482	-0.851308	0.346967	0	-0.948137	0.493339	0.493339	-0.328604	0.623848	-1.0276	-1.10707	-0.754479	0.116594	0.0437439	-0.100848	0.395473	0.16156	0.438702	0.116594	-1.10707	0	0.471132	0.0972249	0.216641	-0.144774	-0.166391	-0.754479	-1.25792	-0.307877	-0.166391	0.574607	-0.195307
Dagla	Gene	619	0	0	0	0	0	0.150511	-0.172644	-0.0110753	0.207836	0.130661	0.111068	0	-0.201303	-0.0582387	0	-0.276399	-0.201303	0.104055	0.159228	0.0905298	-0.242563	-0.605835	-0.0664747	0.49944	-1.10004	-0.681032	-0.19044	0.173089	0.114766	-0.12674	-0.0867395	-0.3067	0.267095	-0.322902	-0.311521	-0.716372	-0.143547	-0.669498	-0.512596	0.104055	0.142302	-0.391842	-0.0488533	-0.419403	0.0602669	0.472992	-0.453849
Pkn1	Gene	620	0	0	0	0	0	-0.0760728	-0.132885	0	0.148912	0.185008	0	-0.0102259	-0.143739	-0.423286	0.114507	-0.408848	0.0603656	0.0157319	0.159788	-0.154445	0.0847946	-0.339992	-0.00511297	0.318084	-0.582258	-0.466901	-0.639932	-0.354268	-0.373571	-0.930353	-0.302934	-0.16013	-0.103908	-0.189007	-0.639932	-0.589281	-0.32735	-0.538568	-0.815465	-0.103908	-0.0273903	-0.398374	-0.0457484	-0.387609	-0.0818695	-0.0389226	-0.532821
Prkcg	Gene	621	-1	0	0	0	0	-0.462824	-0.0352469	-0.145346	0.0796429	0.146466	0.0966932	0.0966932	0	0.0312059	-0.0531452	-1.0672	0	0.0312059	0.30623	-0.417358	-0.597169	-0.296248	0.243701	0.446211	-0.981544	-0.716959	-0.319708	-0.496484	0.217926	-0.362068	-0.879771	-0.391985	0.129865	-0.24998	-0.386512	-0.473209	-0.172652	-0.641488	0.0132277	0.0312059	0.192495	-0.239234	-0.0352469	-0.330256	0.502343	0.502343	-0.727883
Lrrc4	Gene	622	0	0	0	0	0	-0.926242	0.0953076	-0.210316	0.106734	0.237521	0.233985	-0.115041	-0.242008	0.00576725	-0.071359	-0.242008	-0.00576725	0.00576725	0.106734	0.129099	-0.0958048	-0.528731	-0.296374	0.142328	-0.822802	-0.673953	-0.42115	-0.0372773	0.0692001	-0.273428	-0.071359	-0.417405	-0.071359	-0.0810195	-0.392251	-0.451806	-0.437282	-0.273428	-0.413659	0.248471	-0.111913	-0.301019	-0.0958048	-0.0532715	-0.0407331	0.142328	-0.549473
Atf6	Gene	623	0	0	0	0	0	-0.240233	-0.18825	-0.248579	0.112716	0.0464385	0.0678633	-0.32942	-0.200999	-0.0464385	0.0771833	-0.22724	-0.139424	0.0678633	0.0996434	0.292806	0.259888	-0.506671	-0.458157	-0.214268	-0.535556	-0.520997	-0.48236	-0.22724	0.0877828	0.0378834	0.0996434	-0.450025	-0.139424	-0.121224	-0.680063	-0.782729	-0.218576	-0.257837	-0.22724	0.0838505	-0.422849	-0.263625	-0.0224149	-0.253208	-0.197181	0.0531588	-0.680063
Ppp3ca	Gene	624	0	0	0	0	0	-0.151043	-0.249265	0.14764	0.04511	0.14764	-0.04511	-0.151043	-0.249265	-0.151043	0.04511	-0.367433	0.04511	0.14764	0.04511	0.14764	-0.04511	-0.545968	-0.249265	0.468766	-0.880884	-1.08049	-0.151043	-0.04511	0.310611	-0.249265	0.04511	-0.545968	0.04511	0.04511	-0.454577	-0.545968	-0.151043	-0.367433	-0.151043	0.04511	-0.04511	-0.249265	0.14764	-0.545968	0.310611	0.310611	-0.744772
Prkcb	Gene	625	0	0	0	0	0	-0.416131	-0.335714	0	-0.19759	0.0569444	0	-0.083936	-0.136112	-0.083936	0.198804	-0.308551	0	0.377339	0.290195	0.377339	0	-0.416131	-0.19759	-0.083936	-1.10576	-1.14758	-0.335714	0.0569444	0.290195	-0.083936	-0.136112	-0.308551	-0.19759	-0.260369	-0.598634	-0.780823	-0.136112	-0.19759	-0.260369	-0.136112	-0.083936	-0.136112	-0.136112	-0.576364	0.198804	0.198804	-0.984137
Cnksr2	Gene	626	0	0	0	0	0	-0.595552	-0.339775	-0.0939985	0.238197	0.0617639	0.0617639	-0.254231	-0.320528	0.0135814	0.0135814	-0.530064	0.238197	0.0617639	0.18602	-0.0135814	-0.232729	-0.434262	-0.232729	-0.0939985	-0.865992	-1.48133	-0.276501	-0.0135814	0.238197	-0.180547	-0.339775	-0.662004	-0.0135814	-0.232729	-0.480292	-0.946465	-0.204906	-0.155211	-0.180547	-0.0622962	-0.180547	-0.339775	-0.0622962	-0.626758	0.238197	0.238197	-0.679903
Shank2	Gene	627	0	0	0	0	0	-0.283987	-0.11019	-0.0612155	0.112862	0.149983	0.112862	-0.0478249	-0.345388	0.0745994	0.00993874	-0.359333	0.189425	0.0659152	0.212004	-0.00993874	-0.0675651	-0.692134	-0.219262	0.0806226	-0.940077	-1.19308	-0.57082	-0.466341	0.129444	-0.419195	-0.211157	-0.188794	-0.0818724	-0.38771	-0.80096	-0.79065	-0.542731	-0.00369744	-0.335137	-0.219262	0.0745994	-0.359333	-0.380488	-0.359333	0.414844	0.335379	-0.680818
Ikbkb	Gene	628	0	0	0	0	0	0.253221	0.172078	0.00346745	0.253221	0.0221552	0.141334	-0.00346745	-0.0639699	-0.0290109	-0.223405	-0.0639699	-0.0764355	0.0930149	0.0805785	-0.0511634	-0.201724	-0.178586	-0.248572	0.221859	-0.114647	-0.50677	-0.554974	-0.61346	-0.0864523	-0.453025	-0.0864523	0.0600381	0.137056	0.00025181	-0.30526	-0.542051	-0.765129	0.0371406	-0.28369	0.0436998	-0.258649	-0.471124	-0.471124	-0.158312	0.141334	-0.263358	0.00025181
Myh10	Gene	629	0	0	0	0	0	0.236511	0.221328	0.303334	0.286733	0	-0.0282562	-0.116879	-0.250561	-0.13938	0.0361397	0.0481685	0.142212	0	-0.0670583	-0.116879	-0.32231	-0.116879	-0.0931127	0.156868	-0.697709	-0.219788	-0.38891	-0.509261	0.121621	-0.596015	-0.0537315	0.170095	0.0673214	0.202951	-0.173388	-0.722903	-0.394194	-0.250561	-0.0823663	-0.186491	-0.0670583	-0.383625	-0.339616	-0.26049	0.170095	0.0481685	-0.638523
Sirt7	Gene	630	0	0	0	0	0	0.0210669	0.0560259	-0.0516638	0.0253894	-0.228674	-0.149488	0.0338734	-0.0210669	-0.173612	0.0338734	-0.034336	0.0296314	0.0518496	0.165615	-0.0976178	-0.393245	-0.310112	-0.116687	0.040508	-0.367988	-0.440463	-0.685578	-0.560765	-0.109486	-0.376936	-0.318026	0.115414	-0.0473079	-0.116687	-0.406763	-0.664739	-0.528423	-0.0644736	0.0778501	-0.267125	0.15359	-0.116687	-0.173612	-0.116687	0.0852887	-0.116687	-0.878557
Lars	HK	631	0	0	0	0	0	0.632915	0.229224	0.00397761	0.285177	-0.102493	0.0194261	0.0106987	-0.0668502	-0.102493	0.0419955	-0.0424716	-0.00397761	-0.0424716	0.0150624	-0.294666	-0.354641	-0.0517844	-0.156395	0.252345	-0.215099	-0.283205	-0.444136	-0.952401	0.057573	-0.322489	-0.388262	-0.243256	-0.0574985	0.106023	-0.120398	-0.63496	-0.567729	-0.0621743	0.0106987	-0.0137387	-0.195079	-0.437577	-0.302531	-0.136066	-0.0424716	0.0826155	-0.947825
Bcl2	Gene	632	0	0	0	0	0	0.469123	0	-0.0544992	0.268682	0	-0.0641173	-0.13318	0.0198628	0.142388	0	-0.159138	0.10675	-0.148912	-0.201602	0.097446	0.310829	-0.165367	-0.219188	-0.112256	-0.468955	-0.360508	-0.656441	-0.970972	-0.496041	-0.681733	0.322615	0.242809	0.242809	-0.19466	-0.406366	-0.835987	-0.650711	-0.181009	-0.412115	-0.0885463	-0.112256	-0.0218068	-0.406366	-0.106469	0.194523	-0.390117	-0.541903
Cln3	Gene	633	0	0	0	0	0	0.0874979	0.064814	-0.0562413	0.343159	0.0114251	-0.0110194	-0.0860993	0.0417495	-0.0726325	-0.293092	-0.210362	-0.366621	0.277538	0.034808	0.00562841	-0.00562841	0.071043	-0.124098	0.0601076	-0.0512202	-0.552434	-0.456817	-0.657824	-0.546367	-0.571042	-0.169956	0.034808	-0.107556	-0.239852	-0.693327	-0.799815	-0.582611	-0.385284	-0.341152	0.0485753	-0.300111	-0.191362	-0.438339	0.181911	-0.107556	-0.341152	-0.904635
Pla2g4c	Gene	634	0	0	0	0	0	-0.241245	-0.313381	0.153962	-0.0972795	0.31008	-0.0389661	-0.322668	0.0389661	-0.304095	-0.455288	0.230341	-0.688452	0.207998	0.0730371	0.179479	0.0662745	-0.272109	-0.110922	-0.0836371	-0.558312	-0.609932	-0.249977	-0.15891	-0.231228	-0.0972795	0.0157752	-0.16833	0.422357	0.049239	-0.075797	-1.06581	-0.0836371	-0.386636	-0.413528	0.191617	-0.413528	0.104052	-0.558312	0.199808	0.0595118	0.230341	-0.518609
Gnb5	Gene	635	0	0	0	0	0	-0.277923	0.138525	0.206895	0.0363654	0.157426	0.245143	-0.155336	-0.0407066	-0.101255	0.176788	-0.38061	-0.598076	-0.18682	-0.0363654	0.567382	0.438842	-0.35527	-0.0914006	-0.0766558	-0.471542	-0.518208	-0.525928	-0.83933	0.144548	-0.132541	0.233501	-0.302417	-0.0540327	0.318891	-0.454017	-0.737034	-0.502995	-0.363315	-0.167237	0.181103	-0.359292	0.262068	0.275929	0.262068	0.230657	-0.116884	-1.01663
Akt2	Gene	636	0	0	0	0	0	-0.686485	0.22088	-0.017823	0.704367	0.352247	0.213117	-0.109839	-0.129695	-0.178204	0.0482863	-0.394169	-0.453783	0.017823	-0.0365528	0.395592	0.205257	-0.496744	-0.443676	-0.255283	-0.650389	-0.41242	-0.522677	-0.566527	0.0858842	-0.522677	0.261496	-0.594592	-0.0565828	-0.168637	-0.979136	-0.65542	-0.558606	-0.798741	-0.787168	-0.0770652	-0.470588	0.0937984	-0.198887	0.125686	0.31443	-0.48718	-0.505462
Cntnap1	Gene	637	0	0	-1	0	0	-0.525597	0.356145	0.0723371	0.391106	0.0949201	0.0784853	-0.00487554	-0.367089	-0.145807	-0.0514825	0.152733	-0.0580988	0.00487554	-0.154752	0.0353818	-0.218732	-0.12336	0.0784853	0.0505688	-1.3051	-0.579076	-1.03902	-0.463124	0.120441	-0.18174	0.0353818	-0.0913013	0.0505688	-0.20286	-0.509708	-0.490346	-0.34382	-0.376716	-0.514922	-0.00487554	0.0723371	0.00487554	-0.194977	-0.0997522	0.0910541	-0.012367	-1.24937
Gabra1	Gene	638	0	0	0	0	0	-0.394054	0.164751	-0.140338	0.419286	0.362341	0.226229	0.101972	0.05379	-0.115003	-0.192521	-0.456684	-0.261741	-0.192521	-0.05379	0.05379	0.05379	0.101972	-0.368623	0.362341	-1.45514	-0.140338	-0.489856	-0.825783	-0.0842058	-0.489856	-0.394054	-0.192521	0.278405	0.164751	-0.05379	-0.759201	-0.522089	-0.214023	-0.192521	0.278405	-0.317418	-0.115003	-0.236293	0.0266271	0.0266271	-0.192521	-1.49961
Rims1	Gene	639	0	0	0	0	0	-0.557506	0.359639	-0.0250066	0.40988	0.155469	0.220272	-0.0751115	-0.241843	-0.111578	0.0414413	-0.451618	-0.118333	0.0250066	0.382097	0.0250066	-0.220407	-0.455081	-0.281771	0.40988	-1.15773	-0.882809	-0.513718	-0.78619	0.201696	-0.543825	-0.458544	-0.406145	0.0337094	0.0487164	-0.484267	-0.936378	-0.53951	-0.467262	-0.256339	0.0992544	-0.199286	-0.241843	-0.342087	-0.0824598	0.302667	-0.0889186	-0.926883
Parp1	Gene	640	0	0	0	0	0	-0.205138	0	0	0.123184	0.0614761	-0.0689949	0.0535208	0.0681972	0.00571406	-0.115082	-0.229239	-0.0553049	0.0243816	0	-0.137581	-0.0553049	-0.305578	-0.0628995	0.0769246	-0.909415	-1.01786	-1.10026	-0.665196	-0.078568	-0.367152	-0.208358	-0.0286007	0.0285281	-0.0449947	-0.526064	-0.751732	-0.67235	-0.216167	-0.10221	0.18254	-0.0553049	-0.185758	-0.212262	0.0382172	-0.0286007	0.0994939	-0.691845
Tbp	Gene	641	0	0	0	0	0	-0.267938	0.128885	0.0832402	-0.253859	0.0353076	0.0265944	-0.0871295	0.00229042	0.124659	-0.211448	-0.434724	-0.0327537	0.00229042	-0.00229042	0.0265944	-0.127642	-0.253859	-0.170103	-0.199666	-0.537756	-1.28958	-0.9791	-0.3193	-0.134607	-0.100202	-0.185454	-0.127642	0.193376	0.223816	-0.453636	-0.820467	-0.294529	-0.258254	-0.195917	0.158611	-0.300314	-0.311405	-0.134607	0.0630108	-0.00847237	-0.0472669	-0.843531
Frmpd4	Gene	642	0	0	0	0	0	-0.627903	-0.229072	-0.086162	0.0662465	0.0554225	-0.0195516	-0.146137	0.0438546	-0.0308122	0.0195516	-0.0434158	-0.0509129	0.0273798	0.246477	0.0820109	0.0521091	-0.0940265	-0.146137	-0.0268721	-1.4482	-1.13334	-0.751054	-0.310136	0.0626024	-0.0434158	-0.164469	-0.124718	0.0820109	-0.143065	-0.764572	-0.648132	-0.396453	-0.131439	-0.131439	0.0749848	0.0626024	-0.146137	-0.0110629	-0.057352	0.175387	0.0487956	-1.58138
Smpd4	Gene	643	0	0	-1	0	0	-0.758495	0.0930693	-0.112403	-0.153943	0.0520337	0.0786124	-0.0917677	0.0823323	0.0431429	0.0987872	-0.274688	0.00252683	-0.0818386	0.0823323	-0.00252683	-0.199155	-0.454148	-0.493103	-0.299591	-1.42738	-0.994272	-1.0709	-0.798043	-0.240283	-0.630399	-0.0457595	0.0620556	-0.0139533	-0.340965	-1.0114	-0.692128	-0.454148	-0.209218	-0.0457595	-0.108213	-0.0243853	-0.0243853	-0.22042	-0.0868032	0.42838	-0.116364	-1.36468
Calm1	Gene	644	0	0	0	0	0	-0.635071	-0.532541	-0.211415	-0.211415	0	-0.211415	-0.211415	0	0	0	-0.211415	0	0	0	0	0	-0.211415	-0.532541	-0.369569	-0.72529	-0.831224	-1.13476	-0.831224	0	-0.211415	-0.211415	-0.369569	-0.369569	-0.369569	-0.72529	-0.831224	-0.532541	0	-0.211415	-0.369569	-0.211415	0	0	-0.369569	0	-0.211415	-1.36801
Ggt1	Gene	645	0	0	0	0	0	0.0621171	0.126368	-0.4617	-0.0507799	0.0722543	-0.0267118	0.429617	0.269445	-0.356572	0.0267118	-0.0932632	-0.293069	-0.398064	0.19176	0.289226	-0.33873	-0.21625	0.437281	-0.181188	-0.648286	-0.293069	-0.271232	-0.777002	-0.728249	0.0823915	-0.398064	0.0457919	0.22401	0.117132	-0.538408	-0.284132	-0.502197	-0.605371	-0.680535	0.201448	-0.284132	-0.258331	-0.33873	-0.347651	-0.128322	0.211136	-0.161582
Mmp2	Gene	646	0	0	0	0	0	0.769737	0.048324	-0.129244	-0.160341	-0.205952	-0.048324	0.359168	0.29371	-0.15094	0.212608	0.221082	-0.218479	-0.257773	0.378248	0.321933	-0.160341	-0.230508	-0.31583	-0.660541	-0.919678	-0.169741	-0.572926	-0.299639	-0.613373	-0.218479	-0.423497	0.0304504	0.321933	0.00194434	-1.03767	-0.514408	-0.0569659	-1.28393	-0.85243	0.212608	-0.288056	-0.15094	0.281676	-0.257773	-0.31583	0.00194434	-0.761693
Fxn	Gene	647	-1	0	0	0	0	0.562404	0.669991	0.378101	0.500543	0.278049	0.32821	-0.259394	-0.123378	-0.351484	-0.259394	0.0749914	-0.0962916	-0.36553	-0.0501543	-0.463323	0.0501543	0.158798	0.0454723	0.429981	-0.893502	-0.325471	-0.109919	-1.20592	-0.141279	-0.373428	-0.475981	-0.36553	0.271981	0.464556	-0.829759	-0.879628	-0.179859	-0.923654	-0.434788	0.136254	-0.483274	-0.237267	0.00655838	0.367779	-0.0220057	0.0966989	-1.35403
Ctns	Gene	648	0	0	-1	0	0	0.71295	0.426229	-0.0762162	0.284784	0.26532	0.118736	-0.37641	-0.146157	0.0351423	0	-0.107576	-0.111846	0.0300235	-0.225691	0	-0.158613	-0.577132	-0.429621	0.29411	-0.928785	-0.694088	-0.752098	-0.774166	0	-0.102195	-0.296676	-0.189764	0.136656	0.108694	-0.845925	-1.22017	-0.261398	-0.442278	-0.37641	0.192501	-0.296676	-0.183161	0.0514559	0.559846	0.289447	0.401482	-1.14576
Phf21a	Gene	649	-1	0	0	0	0	0.586489	0.0283324	-0.021729	0.021769	0.36095	0.258727	-0.0862444	0.145698	0.00754229	-0.230315	-0.0392421	-0.00754229	-0.220627	0.339877	-0.562583	-0.0784728	-0.0569268	-0.108966	0.520569	-1.19908	-1.06575	-0.638325	-0.6626	-0.139469	-0.117598	-0.448787	-0.24852	-0.0638639	0.218803	-0.848926	-1.07497	-0.424239	-0.324647	-0.286471	0.383281	-0.324647	-0.415881	-0.108966	0.0283324	-0.0149635	0.45621	-1.20655
Cycs	Gene	650	0	0	0	0	0	0.30305	0.450011	-0.0195042	0.60073	0.30848	0.30305	-0.364878	-0.0264412	-0.095744	0.00875657	-0.00875657	-0.144644	-0.144644	0.196562	0.058818	-0.0479872	0.0303645	-0.772369	0.455838	-1.32748	-0.274457	-0.553172	-0.562061	-0.827001	-0.364878	-0.583493	0.058818	0.289212	0.21295	-0.393754	-0.675721	-0.393754	-0.853289	-0.602294	-0.0195042	-0.129582	-0.649921	-0.274457	-0.0333783	-0.0635304	0.100066	-1.07212
Cntf	Gene	651	0	0	0	0	0	0.168265	0.542124	0.0202094	-0.00700889	0.168265	0.365832	-0.409524	-0.186625	-0.142648	0.0268293	-0.133413	0.0440928	-0.161736	0.00700889	-0.11115	-0.409524	-0.46092	-0.223224	0.254906	-1.29608	-0.771213	-0.362279	-0.388864	-0.340311	-0.319796	-0.704427	-0.38039	-0.161736	0.189144	-0.695867	-0.591309	-0.388864	-0.783056	-0.917302	0.244758	-0.371335	-0.637692	-0.223224	-0.223224	0.214316	0.145517	-0.901111
Entpd2	Gene	652	-1	0	0	0	0	-0.0769675	0.0395332	-0.0979084	0.220712	0.0337484	-0.0536964	-0.388775	-0.183456	-0.0536964	0.121599	0.128622	0.21425	0.027948	-0.406459	-0.027948	0.196328	0.638904	0.280572	0.0395332	-1.11034	-1.2738	-0.93319	-0.982312	-0.952795	0.275208	-0.271627	-0.027948	-0.399522	-0.226495	-1.15239	-1.11926	0.14466	-1.41989	-0.271627	0.249739	0.0395332	0.34959	0.711723	0.452252	-0.413396	0.0453179	-1.06468
Lamb2	Gene	653	-1	0	-1	0	0	0.203787	0.0354149	-0.0266008	0.479199	-0.0147461	-0.0417143	0.295766	-0.00867793	0.238312	-0.121733	0.00867793	-0.183587	-0.178269	-0.0417143	0.0952376	0.120996	0.148317	0.406203	-0.167561	-1.16168	-0.708975	-0.83901	-0.702908	-1.17242	-0.183587	-0.207762	-0.0611776	0.110933	0.040439	-1.26848	-0.547007	-0.423311	-0.90966	0.0517623	0.211938	0.269609	0.353934	0.0798683	0.0749842	-0.172952	0.238312	-0.638794
Notch3	Gene	654	-1	0	0	0	0	-0.352602	0.250643	-0.0947301	0.0141618	-0.140059	0.0521133	0.261391	-0.392673	0.250643	-0.0141618	-0.0240138	0.161164	0.080006	0.36189	-0.26195	-0.182479	-0.182479	0.080006	0.0612157	-1.26327	-1.44618	-1.14851	-1.02013	-0.957134	-0.59399	-0.711671	0.148003	-0.192737	-0.313346	-1.07721	-0.726813	-0.898444	-0.583142	-0.172222	-0.192737	0.483097	-0.115248	0.0521133	0.11788	-0.192737	-0.031532	-1.08964
Ang	Gene	655	0	0	0	0	0	0.247317	-0.424624	0.115212	0.0633486	0.209662	-0.414182	0.104939	-0.112629	-0.130401	-0.0552218	0.165968	-0.239103	-0.112629	0.607694	-0.357828	0.0552218	-0.0710826	-0.482955	0.0633486	-0.983381	-0.886745	-1.40055	-0.932196	-0.71306	-0.580255	-0.0122568	-0.165511	0.0384356	-0.632752	-0.540605	-1.17869	-0.518775	-0.755194	-0.357828	0.247317	0.104939	0.473448	-0.0279371	-0.130401	-0.0279371	-0.165511	-0.945839
Usp21	Gene	656	-1	-1	0	0	0	0.223046	-0.0738816	-0.0432842	-0.142776	0.0481432	0.00424559	0.060735	0.0160312	0.0197511	-0.00424559	-0.178705	-0.0231582	-0.0092565	0.406876	-0.182665	0.10372	-0.116843	0.0927474	0.10372	-1.13721	-1.42408	-1.19406	-0.988317	-0.340989	-0.928278	-0.0325183	-0.231368	0.141734	0.10372	-1.11404	-1.30933	-0.922396	-0.748281	-0.295708	-0.0142674	8.88178e-16	-0.0432842	-0.182665	-0.0187128	0.119073	-0.209138	-0.957295
Efna1	Gene	657	0	0	0	0	0	-1.17013	0.290734	-0.170534	0.279037	0.347484	0.1435	0.171461	-0.0176391	-0.170534	-0.464352	0.0176391	-0.202072	0.063709	0.421948	-0.0457672	-0.415051	-0.649748	-0.364258	0.35353	-1.51397	-0.573825	-0.272377	-0.455642	-0.595371	-0.0176391	-0.80337	-0.501693	0.107842	-0.538628	-0.841546	-1.01027	0.0958757	-0.922521	-0.856582	0.35353	-0.244334	-0.379054	-0.150584	-0.238904	-0.183509	0.716468	-1.26949
Pah	Gene	658	0	0	0	0	0	-1.13909	-0.23872	0.136452	-0.00986108	0.00986108	0.320275	-0.705962	0.0214565	-0.834966	0.174108	0.404847	-0.167	0.190489	-0.518022	0.239888	-0.440009	-0.144292	0.0927587	-0.101147	-0.720664	-0.748183	-0.518022	-0.575821	-0.959955	-0.536118	-0.828404	-0.431038	0.248233	-0.422066	-0.394663	-0.544469	-0.267486	-0.672994	-0.20361	0.709794	-0.194725	0.0865423	0.0487649	-0.267486	-0.748183	0.212832	-0.422066
Flt1	Gene	659	0	0	0	0	0	-0.0301828	-0.117681	-0.309043	0.578554	0.0843239	-0.190313	0.246608	-0.213144	0.0301828	-0.134091	-0.0759312	0.282537	0.463517	0.452081	0.267244	-0.157235	-0.370174	-0.0691053	-0.247376	-1.40822	-1.29451	-1.74617	-1.34778	-0.309043	-0.92399	0.0969223	-0.100459	0.165769	-0.1287	-0.953581	-1.16205	-0.831949	-0.65822	-0.0898142	-0.213144	0.8535	0.743909	0.165769	-0.100459	0.536491	0.129605	-0.845647
Nos3	Gene	660	0	0	-1	0	0	-0.430141	-0.780668	-0.347671	0.470987	0.185944	0.203751	0.361996	-0.0579216	-0.0174244	-0.145954	-0.283973	0.0174244	0.203751	-0.0697638	0.49823	0.273804	-0.0485211	-0.20401	-0.442279	0.0548537	-1.10208	-0.976347	-0.833498	-0.771248	-0.630629	-0.454416	-0.0579216	0.480527	-0.0941328	-0.391417	-0.311678	-0.871735	-0.322202	-0.253317	-0.430141	0.816361	0.661848	0.661848	0.303768	0.59101	-0.0485211	-0.461106
Cxcl12	Gene	661	0	0	-1	0	0	-0.453284	-0.334937	-0.472129	0.399102	0.0168125	-0.166133	0.374067	-0.0168125	0.0747351	-0.147832	-0.224399	0.0200573	0.323197	0.519339	0.153727	-0.196578	-0.27995	-0.388107	-0.573691	-0.0540869	-0.882318	-1.45597	-0.773698	-0.697205	-0.588892	-0.484249	-0.359374	-0.20021	-0.141008	-0.700277	-0.26302	-1.05032	-0.548357	-0.518216	-0.505344	0.0747351	0.217245	-0.166133	-0.319481	-0.0681531	-0.224399	-0.796535
Tradd	Gene	662	0	0	0	0	0	-1.10186	-0.0192439	-0.48079	0.729184	0.173684	0.0192439	0.308753	-0.148607	-0.284372	0.0273706	0.357507	0.0689611	0.0586882	-0.995461	-0.873482	-0.0337393	-0.698134	-0.148607	0.29381	-0.683432	-0.760066	-1.19647	-0.302946	-0.157493	-0.435566	0.00245767	-0.490536	0.510764	-0.192018	-1.19647	-0.723768	-1.45359	-0.698134	-0.596872	0.117558	0.343655	0.308753	0.0354973	-0.562955	0.00245767	-0.357431	-0.45016
Entpd4	Gene	663	0	0	0	0	0	0.74431	-0.190786	-0.301751	-1.13358	0.0885356	0.24042	0.168117	0.0540858	-0.376511	0.285905	0.212151	0.323786	-0.154107	-0.190786	-0.0540858	-0.363979	-0.447937	-0.0627519	-0.111342	-1.079	0.0842256	-0.53972	-0.203122	-0.635125	-0.139069	0.0540858	-0.381294	-0.0346718	0.294356	-0.752119	-0.455859	-0.101851	-0.35586	-0.0627519	0.0610437	-0.245973	0.0928455	-0.139069	-0.226059	-0.462463	0.278783	-1.16534
Gpd1l	Gene	664	0	0	0	0	0	0.442791	-0.36627	-0.237976	-1.90761	-0.0479149	0.0195861	0.00277909	0.0114615	-0.040313	0.0880872	-0.55459	-0.00277909	-0.165195	0.16089	0.228903	0.103714	-0.150246	0.213637	-0.211807	-0.903234	-1.06921	-0.55459	-0.224554	-0.211807	0.0640731	-0.262486	-0.289196	-0.224554	-0.295568	-1.03164	-0.534707	-0.273077	-0.3284	-0.150246	0.0798511	-0.205318	0.0461958	0.195697	-0.136295	-0.123751	0.113464	-1.88273
Pcsk2	Gene	665	0	0	0	0	0	0.396859	-0.708783	-0.274598	0.0182143	0.0934595	-0.142738	-0.0251871	0.0801976	-0.121504	-0.0182143	-0.247483	-0.096297	0.283119	0.411566	0.41923	0.146142	-0.211787	0.111682	-0.0182143	-1.51031	-0.910853	-1.40798	-0.39033	0.142149	0.468144	0.0512524	-0.25119	-0.187	-0.435454	-1.19065	-0.477611	-0.411854	-0.139068	-0.104868	-0.0283898	-0.177711	0.333111	0.396859	-0.337787	-0.477611	0.111682	-2.23311
Cers1	Gene	666	0	0	-1	0	0	0.250063	-0.159751	0.0619564	-0.277637	0.099734	0.0147956	-0.0835304	-0.0358223	0.11394	0.435821	0.120859	-0.10095	-0.0429399	-0.0835304	-0.0147956	0.274738	-0.129582	0.286393	-0.408996	-1.05026	-1.26445	-1.03941	-0.905592	-0.560668	-0.297418	0.20887	-0.0429399	-0.123018	-0.129582	-1.29511	-0.956284	-0.469434	-0.593574	-0.297418	0.430639	0.280566	0.216163	0.425457	-0.116455	0.0865424	0.037677	-1.74382
Nol3	Gene	667	-1	0	-1	0	0	-0.0293873	-0.00611626	-0.0185288	-0.0831491	-0.210253	-0.323681	0.00611626	0.377867	-0.249405	0.297319	0.417767	0.154258	0.232586	0.0755281	0.111506	-0.0123225	0.0444123	0.255369	0.0196322	-1.24991	-1.51597	-0.940277	-1.06276	-0.410918	-0.29441	-0.240695	-0.149312	-0.119488	-0.178915	-1.74082	-0.626599	-0.506454	-0.651773	-0.410918	-0.280183	0.363829	0.14636	0.448504	-0.0768859	-0.224047	0.0928981	-2.25994
Sncb	Gene	668	0	0	0	0	0	-0.697881	-0.120049	-0.634599	0.0720732	-0.0476887	-0.179852	0.218395	0.0450308	0	0	0	-0.0232513	0.0161317	0.235011	0.251227	-0.0145239	-0.127525	-0.0232513	-0.170016	-1.20306	-1.00086	-0.902692	-0.474806	-0.03395	0.0161317	0	-0.150551	-0.206531	-0.36041	-1.19171	-0.438819	-0.193659	-0.28587	0.0236229	-0.0266118	0.251227	0.634882	0.489026	0.0948959	-0.0232513	0.266496	-1.22618
Efna5	Gene	669	0	0	0	0	0	-0.764879	-0.723889	-0.309162	-0.00985661	-0.122072	0.121635	-0.103032	-0.190464	0.00985661	0.265813	0.179481	0.0360974	0.108828	0.131852	0.0963625	-0.103032	-0.122072	-0.0289256	-0.396697	-1.45448	-1.48522	-0.85412	-0.40018	-0.576977	0.00985661	0.203175	0.0191147	-0.176396	-0.606973	-1.31168	-0.610644	-0.580925	-0.110892	-0.230265	-0.0369516	-0.176396	0.0274605	-0.127267	-0.533511	-0.480904	-0.148035	-1.68437
Palm	Gene	670	0	0	-1	0	0	-0.196158	-0.396591	-0.196158	0.134187	-0.0902065	0.0174037	0.0791007	-0.126123	0.231231	0.0958489	-0.236063	-0.0174037	-0.0319678	0.372027	0.285914	0.204132	-0.341078	0.290914	-0.290144	-0.211464	-1.45967	-0.693354	-0.350573	0.0174037	0.122902	0.151722	-0.473862	-0.498123	-0.46749	-1.45967	-0.529815	-0.359166	-0.338668	-0.0984425	-0.27094	0.0282991	0.222972	0.235127	-0.158708	-0.0902065	0.15561	-1.53518
Atcay	Gene	671	0	0	0	0	0	-0.304268	-0.415073	-0.337852	0.073315	-0.00602438	0.00602438	0.120267	0.0649001	0.18483	-0.0620317	-0.0354112	-0.286764	-0.0242702	0.0464373	0.147286	0.241992	-0.04798	0.158238	-0.454659	-0.794064	-1.11016	-1.06798	-0.394294	-0.226218	0.0157471	0.253719	-0.0242702	-0.26417	-0.241729	-1.11738	-0.765692	-0.479131	-0.105603	-0.191319	0.035847	-0.0833053	0.18483	-0.04798	-0.0392772	-0.281217	-0.233405	-0.784915
Sorcs3	Gene	672	0	0	0	0	0	0.0633927	-0.485468	-0.205149	-0.0980965	0.00358993	-0.213585	-0.0822243	-0.00358993	-0.00358993	0.160191	-0.305518	0.0108782	0.145514	0.0108782	0.10702	0.183442	-0.223482	-0.00690338	-0.573202	-0.573202	-1.11523	-0.71925	-0.421688	-0.477122	-0.145174	-0.331533	-0.294644	-0.291364	-0.288085	-1.27451	-0.537521	-0.230978	-0.309629	-0.205149	-0.278571	-0.288085	-0.0571843	0.0469987	-0.358114	-0.223482	-0.0858846	-1.09318
Htr5a	Gene	673	0	0	0	0	0	0.0667925	-0.897635	-0.574843	-0.146648	0.00972977	-0.245859	-0.00972977	0.117697	-0.245859	0.366067	-0.256222	0.0882049	-0.127345	0.0724776	0.34143	0.026397	-0.673826	-0.0709367	-0.370257	-1.19459	-1.48907	-1.01688	-0.454787	-0.717502	0.0998703	-0.454787	-0.0931202	-0.378155	-0.245859	-1.60511	-0.66039	-0.362358	-0.673826	-0.332275	-0.171451	-0.245859	-0.100427	0.28122	-0.362358	-0.401114	0.167292	-1.14126
Adra2a	Gene	674	-1	0	0	0	0	0.342656	0.13096	0.0411151	-0.835291	-0.435413	-0.309869	0.0782581	0.0482366	-0.149132	0.354761	0.466503	0.611508	-0.21103	-0.0411151	-0.421494	-0.428454	0.395707	0.580588	-0.170088	-1.17959	-1.51162	-0.919954	-1.37124	-0.502655	-0.0587567	-0.170088	0.438355	-0.463727	-0.104601	-1.30239	-0.276089	-0.320211	-0.305203	-0.0134119	-0.395723	0.152198	-0.334676	-0.24154	-0.251512	-0.403181	0.0782581	-1.80301
Cspg4	Gene	675	-1	0	-1	0	0	0.107449	-0.33469	-0.0142674	0.0123112	-0.253631	-0.253631	0.141734	0.0661113	0.00424559	0.18669	-0.209138	0.370886	-0.054927	0.323319	-0.00424559	-0.384847	0.0982335	0.4737	0.0714875	-1.16901	-1.70695	-1.69929	-1.21305	-0.889509	-0.340989	-0.35606	0.525278	-0.291214	-0.361083	-1.42408	-0.629093	-0.809763	-0.682926	-0.00424559	-0.346013	0.255389	-0.413053	-0.125561	-0.615626	-0.14814	0.260375	-1.62648
Adcyap1	Gene	676	-1	0	0	0	0	0.0279616	-0.432219	-0.402831	-0.327224	0.112579	0.24187	-0.292487	0.112579	-0.044678	0.205166	0.21279	0.301675	-0.0279616	-0.682441	-0.432219	0.235289	0.665914	-0.0849354	-0.215343	-1.59096	-1.74884	-1.02715	-1.3723	-1.17599	-0.432219	-0.414935	0.489767	-0.044678	-0.526952	-0.946227	-0.81863	-0.677832	-0.356448	0.0632726	-0.204627	0.278954	-0.0279616	-0.318287	-0.318287	-0.372886	-0.597119	-1.3589
Olig2	Gene	677	-1	0	0	0	0	-0.619321	0.13488	0.252995	-1.76726	-0.23611	-0.275973	-0.0185396	0.0185396	-0.0784267	0.18988	0.566154	0.156172	0.238466	-0.113734	-0.149578	0.0220761	0.390861	0.139605	0.156172	-0.889808	-0.805947	-1.64457	-0.740523	-0.906042	-0.611043	0.0115564	0.524128	-0.113734	-0.23611	-1.51543	-0.292524	-0.257243	-0.884777	-0.363932	-0.296002	0.156172	0.0609387	-0.392258	-0.0263024	-0.864223	-0.530244	-1.80662
Mpz	Gene	678	0	0	0	0	0	1.12717	-0.930833	0.140209	0.260167	-0.0881621	-0.0523452	0.0523452	-0.394935	1.27334	0.18494	-0.248486	0.640748	-0.0881621	-0.0796328	-0.307318	0.396896	-0.432678	0.18494	-0.407206	-0.215229	-0.837082	-0.142799	-0.200629	-0.200629	-0.552155	0.56788	0.299595	0.000112042	-0.331426	0.0197332	-0.660041	-0.642046	0.217694	-0.520701	-0.29884	0.000112042	-0.503645	-0.581502	-0.419942	-0.0523452	-0.262437	-0.164414
Uchl1	Gene	679	-1	0	0	0	0	1.06182	-0.325788	-0.498562	-0.12617	0.477206	-0.756704	-0.166617	0.0127342	0.366755	0.326377	0.135535	-0.0676517	0.398432	-0.0127342	-0.455151	0.0232588	0.00220957	0.398432	0.050963	-1.05558	-0.935476	-1.05558	-0.709322	-0.654492	-0.756704	-0.0788233	-0.0127342	0.335241	-0.0294241	-0.362619	-0.2873	-0.70035	-0.397744	-0.279173	-0.0952044	0.1587	-0.18277	0.381148	-0.0870138	0.188983	0.626519	-0.54553
Mmp16	Gene	680	0	0	0	0	0	0.370814	-0.176021	-0.0185715	-0.4951	0.0185715	-0.159711	0.0965246	-0.0528691	0.165561	0.443595	-0.0730984	0.637636	0.13932	0.107738	-0.168863	-0.129238	0.174272	-0.0356866	0.13932	-0.937288	-1.1608	-0.413346	-0.326795	-0.1384	-0.025693	-0.172442	0.0264313	-0.0528691	-0.164287	0.254415	-0.481181	-0.35144	-0.01145	0.269074	-0.168863	0.450315	-0.144582	0.302513	-0.4951	0.477673	0.317094	-0.562342
Tnr	Gene	681	0	0	0	0	0	0.713598	-0.255863	0.0400868	-0.121127	-0.135186	-0.0490727	-0.0916338	-0.298198	0.273538	0.331039	0.0264784	0.293182	0.139698	0.146608	-0.0264784	-0.0626405	-0.0557023	0.183563	-0.125187	-0.666235	-1.23764	-0.789926	-0.599394	0.0597434	-0.125187	-0.0705139	0.0264784	-0.216968	-0.341999	-0.310765	-0.444578	-0.647309	0.293182	0.198414	-0.407528	0.293182	-0.117066	0.132088	-0.654371	0.253438	-0.0227905	-0.362538
Gria3	Gene	682	0	0	0	0	0	0.451876	-0.691733	-0.203188	-0.235	-0.19264	-0.137146	-0.0716183	-0.00634005	0.206711	0.319563	-0.146679	0.295135	0.191528	0.243175	0.0183689	0.00634005	-0.216291	-0.137146	-0.249588	-0.892399	-1.39583	-0.880762	-0.358078	0.158274	-0.203188	-0.00634005	-0.146679	-0.259444	-0.216291	-0.29029	-0.49472	-0.28036	0.396199	0.370769	-0.346141	0.0739228	-0.28036	-0.0716183	-0.504242	0.233468	0.112413	-0.680817
Mapk10	Gene	683	0	0	0	0	0	-0.094044	-0.305053	-0.270182	-1.04278	0.0146552	-0.0748911	0.0942981	0	0.0146552	0.130762	-0.0205917	0.144521	0.258356	0.144521	0	-0.142212	0.0607389	-0.209271	-0.142212	-0.517616	-0.638409	-0.626833	-0.362001	-0.03849	-0.170469	-0.0564958	0.0607389	-0.130691	-0.347413	-0.118753	-0.224579	-0.42434	0.0146552	-0.0205917	-0.094044	0.130762	-0.130691	-0.142212	-0.392773	-0.142212	0.0458611	-0.448168
Cers4	Gene	684	-1	0	0	0	0	0.154384	-0.0295401	0.108872	-0.462092	-0.0885041	-0.147091	0.150427	0.0109606	0.0240326	-0.0589411	-0.0109606	0.194402	0.186271	0.174173	-0.440518	-0.20419	0.186271	-0.183367	0.240047	-1.12908	-0.948409	-1.04376	-0.578859	-0.342474	-0.296056	-0.189152	0.322081	0.150427	0.0341425	-0.440518	-0.635668	-0.589803	-0.189152	0.108872	-0.171828	0.0784085	0.14647	-0.000719358	-0.307005	0.0784085	-0.00544134	-0.444877
Chrna7	Gene	685	-1	0	0	0	0	0.324039	-0.356525	-0.391341	-0.391341	-0.161253	-0.377686	0.156945	0.0266025	-0.0266025	0.153632	0.0396748	0.475186	0.328403	0.151161	-0.0993831	-0.377686	0.227241	0.192942	-0.0596331	-0.809722	-0.830304	-1.07469	-0.49589	-0.505884	-0.373673	-0.175123	0.0266025	-0.326248	-0.291617	-0.24938	-0.373673	-0.462806	-0.38249	0.0937731	-0.421546	0.270869	-0.196947	-0.107898	-0.51713	0.0982414	-0.0873576	-0.599435
Tenm2	Gene	686	-1	0	0	0	0	0.278161	-0.725302	-0.455388	-0.501703	0.0327637	-0.504948	0.48236	0.177557	0.228991	-0.0909538	-0.0327637	0.474537	0.171761	0.428844	-0.602458	-0.451846	0.474537	0.467129	0.0361195	-0.919181	-1.30022	-1.11932	-0.308742	-0.559728	-0.0171852	-0.63493	-0.0909538	-0.2068	-0.598435	-0.375706	-0.215258	-0.70555	0.146041	-0.0420394	-0.155107	0.419093	-0.353493	-0.131835	-0.987794	-0.169301	0.25704	-0.0218617
Gpr4	Gene	687	0	0	0	0	0	1.19654	-1.0075	-0.309737	0.228152	0.0227764	-0.217773	0.0364037	0.671675	-0.0704457	0.0364037	-0.406373	-0.14708	0.0940535	0.411498	-0.0227764	-0.295723	-0.217773	-0.30273	0.0161142	-0.518071	-1.58785	-0.697777	-0.234135	-0.309737	-0.710048	-0.00324693	0.21918	-0.445641	0.328614	-0.583481	-0.551328	-1.31174	-0.125023	0.21918	-0.8406	0.455493	0.464379	0.604593	-0.0227764	0.177421	-0.234135	-0.250497
Aif1	Gene	688	0	0	0	0	0	0.898225	-0.0511231	-0.453825	-0.0511231	-0.593803	0.123931	0.38394	-0.781098	-0.371742	0.411805	-0.221824	0.110303	0.402513	0.206096	0.0511231	-0.825392	-0.0112482	-0.0440029	-0.186596	0.302051	-0.527783	-1.03467	-0.69385	0.215841	-0.0887332	-0.221824	0.0706526	-0.371742	0.148296	-0.0731804	-0.268943	-0.648884	-0.22883	-0.246218	-0.7667	-0.0112482	0.25132	0.0579538	-0.349256	-0.349256	-0.0368826	-0.795496
Ryr3	Gene	689	-1	0	0	0	0	1.45652	-0.13543	0.770312	-0.456045	-0.423188	-0.413775	-0.0524386	-0.00947733	0.00947733	0.0365661	-0.201051	0.407753	0.206139	0.200353	0.0412461	-0.0730072	0.031886	0.251094	0.157152	-0.97335	-1.27191	-0.898621	-0.418482	0.291467	-0.648546	-0.336794	0.142852	-0.325584	0.153481	-0.660043	-1.01913	-0.456045	-0.618522	-0.211114	-0.478589	0.107578	-0.461367	-0.15584	-0.838309	0.0686499	-0.363762	-0.618522
Sf3b4	Gene	690	-1	0	0	0	0	0.388519	0.014253	-0.0422737	0.134498	0.58841	0.0243968	0.00410929	-0.907961	0.115698	-0.321883	-0.109009	-0.146146	0.233139	-0.321883	-0.00410929	-0.37119	-0.0123279	-0.175795	0.580972	-1.38829	-0.877768	-0.877768	-1.29794	-0.175795	-0.748503	-0.166394	-0.117569	0.19808	-0.29411	-0.690392	-1.07172	-0.548014	-0.57898	-0.690392	-0.429551	-0.135298	-0.548014	-0.0716615	-0.263827	0.0422704	-0.236561	-1.07172
Unc13a	Gene	691	-1	0	0	0	0	-0.192745	-0.411198	-0.123716	0.195043	-0.0773003	0.0196906	0.0849434	-0.156222	0.159139	0.121591	-0.0773003	0.177145	0.326983	0.326983	-0.0196906	-0.266194	-0.242919	-0.330811	-0.0999664	-1.62968	-1.66715	-0.971686	-0.762585	-0.146366	-0.891925	-0.131778	0.0451659	-0.0339245	-0.296824	-0.846271	-1.12867	-0.818706	-0.291666	-0.391498	-0.422774	-0.0894181	-0.435839	-0.522593	-0.737666	0.159139	-0.177138	-0.208706
Plxnc1	Gene	692	-1	0	0	0	0	0.707582	-0.276028	0.120206	-0.792281	-0.253969	-0.213196	0.0417972	0.166995	0.184029	0.308052	-0.696978	0.356829	-0.136896	0.344173	-0.136896	-0.0417972	0.293584	0.308052	-0.0636214	-0.512892	-1.66189	-1.35109	-1.17898	-0.3183	-0.217265	-0.566646	0.313147	-0.269135	-0.111046	-0.917727	-0.470691	-0.576661	0.0339425	0.251587	-0.31437	0.0542717	0.304408	0.00580974	-0.512892	0.293584	-0.158291	-1.26454
Rab3c	Gene	693	-1	0	0	0	0	0.59365	-0.583615	0.111832	-1.66218	-0.198694	-0.370547	0.344066	0.279209	0.0559807	0.175184	-0.438766	0.264975	-0.0559807	0.111832	-0.266201	-0.172609	0.344066	0.185831	-0.0814796	-0.731821	-0.750314	-1.33927	-1.42601	-0.575201	-0.680061	-0.383875	0.476044	-0.0165877	-0.266201	-0.642491	-0.266201	-0.89834	-0.0218724	0.372322	-0.65454	0.395782	0.167122	-0.212998	-0.622248	0.232942	-0.473705	-0.929733
Epha7	Gene	694	0	0	0	0	0	0.111338	-0.89172	0.115022	-0.334566	-0.135049	-0.578099	-0.0340826	-0.0117174	0.107654	-0.0285245	0.0117174	0.0485476	0.226091	0.10024	0.0782749	-0.0340826	-0.161376	-0.120359	-0.0716166	-1.03329	-1.73913	-1.29505	-0.578099	-0.3205	-0.249601	-0.45936	-0.26928	0.213308	-0.26928	-0.255858	-1.08664	-1.06706	-0.529433	0.123512	-0.0644736	0.0208667	-0.255858	0.213308	-0.784629	0.0485476	-0.27682	-0.83586
Epha6	Gene	695	-1	0	0	0	0	0.295964	-1.26444	0.059506	-0.941435	-0.481869	-0.808786	0.162152	0.248069	0.138879	-0.059506	-0.0817193	0.471544	0.272125	0.436418	-0.308471	-0.116416	0.295964	-0.00321123	-0.0889018	-1.23327	-2.01016	-1.75615	-1.05443	-0.375605	-0.569432	-0.411564	0.192358	-0.104515	-0.535437	-0.706929	-0.895898	-0.82533	-0.197982	0.471544	-0.706929	0.456397	-0.157859	0.244191	-0.891927	0.361497	-0.321064	-0.91763
Tmem119	Gene	696	-1	0	0	0	0	0.733291	-0.580756	-0.195155	0.0266711	-0.0976309	-0.216612	0.2248	0.41967	-0.0536549	-0.0266711	-0.284761	-0.216612	0.12247	0.438183	0.564101	0.512385	0.168482	0.291162	-0.575688	-0.816221	-1.47031	-1.55806	-0.455571	-1.33131	-0.951911	-0.0604807	0.0439488	-0.170318	-0.386588	-1.53577	-0.0865119	-1.0224	-1.0224	-0.560126	-2.7649e-05	-0.195155	0.213693	0.174394	-0.233154	-0.414549	-0.324492	-1.26536
Ngf	Gene	697	0	0	0	0	0	0.412783	-0.775204	-0.558886	-0.670113	-0.128153	-0.0617261	0.0478986	0.331626	-0.0805265	0.01033	-0.353218	0.202432	0.111561	0.303733	0.321938	-0.01033	-0.646825	0.17597	0.0278594	-1.34041	-1.01165	-0.825588	-0.963971	-0.963971	0.0278594	-0.518108	-0.313793	-0.181971	-1.1476	-1.43637	-0.522717	-1.09477	-0.567415	-0.353218	0.227606	-0.250602	-0.567415	-0.452433	-0.558886	-0.171828	-0.11925	-0.825588
Plcb2	Gene	698	0	0	0	0	0	0.89128	-1.38765	-0.0829088	0.180877	0.0732101	0.336367	-0.116666	-0.10673	0.0288721	0.402312	-0.431055	-0.126602	-0.540965	-0.0288721	0.176268	0.278228	-0.431055	0.0732101	-0.747129	-0.163833	-1.78267	-0.860127	-0.65937	-1.05433	-0.422971	0.148628	-0.245742	-1.17231	-1.21242	-1.29273	-0.811346	-0.755479	-0.531673	-0.275836	-1.03221	0.00699912	0.00699912	0.246553	-0.755479	0.0446889	-0.458081	-0.568958
Nkx6-2	Gene	699	0	0	0	0	0	0.359654	0.423905	0.27892	-0.322975	-0.458416	-0.307834	-0.307834	0.226242	-0.796612	0.0868328	0.258791	0.0044684	-0.0044684	-0.626445	0.0812876	-0.19526	-0.11492	0.343329	-0.0044684	-0.954597	0.662685	-0.502754	-0.708985	-0.601155	-0.382998	-0.415384	0.144844	-0.050114	-0.0918847	-0.369178	0.0134052	-0.285073	-0.777368	-0.638356	-0.0044684	-0.129314	0.811312	0.246757	-0.0918847	-1.14565	-0.989707	-0.334557
Pmp22	Gene	700	0	0	0	0	0	0.0272496	0.66411	0.113589	0.445011	-0.0368677	-0.0510139	-0.191938	-0.0734329	-0.647499	0.151168	1.00096	0.147207	0.119142	-0.604808	-0.0272496	-0.203532	0.0683776	-0.0222267	-0.304624	-1.15985	0.175764	-0.968309	-1.35018	-1.25352	-0.665977	0.247206	-0.000856386	0.095698	0.278906	-1.24622	-0.230888	-0.400522	-0.982694	-0.461654	-0.333258	0.0845667	0.0174814	-0.316716	0.564645	-0.514653	-0.696898	-0.755527
Prkcq	Gene	701	0	-1	0	0	0	0.0568877	-0.186593	0.200563	0.11311	-0.284781	-0.470057	0.12952	0.489848	-0.332205	-0.0859159	0.524374	0.17127	0.259461	-0.0568877	-0.0618419	-0.570726	-0.0859159	-0.137249	-0.0287391	-0.396625	-0.142631	-0.95397	-0.893299	-0.617569	-0.851335	-0.0519335	0.608739	0.17127	-0.00017501	-0.75157	-0.34218	-0.546742	-0.577645	-0.458891	-0.206268	0.00542236	-0.36524	-0.447306	-0.514787	-0.546742	-1.08489	-0.670295
Mog	Gene	702	0	0	0	0	0	0.140255	0.281773	0.165461	-0.150529	-0.490414	-0.521899	0.226187	0.478872	-0.483192	0.00352222	0.709452	-0.150529	0.0989022	-0.555151	-0.00352222	-0.321965	0.203306	-0.227979	-0.360361	-0.993582	0.326638	-0.465541	-1.06453	-1.05672	-0.677424	0.0785133	0.297645	0.123789	0.0697165	-0.34641	-0.265092	-0.462037	-0.911258	-0.652097	-0.236433	0.297645	-0.00352222	-0.328825	-0.133076	-0.884435	-1.17523	0.066872
Bcas1	Gene	703	0	0	0	0	0	-0.0701754	0.168198	0.0684959	0.0617947	-0.414579	-0.536625	0.285872	0.328379	-0.536625	-0.0362478	0.65255	-0.050006	0.262461	-0.417886	0.0362478	-0.421827	0.0883868	-0.322661	-0.527901	-1.19601	0.273377	-0.745494	-0.801985	-1.18545	-1.00693	0.00470116	0.29993	-0.158475	-0.0806963	-0.966698	-0.235276	-0.190982	-0.816178	-1.09872	-0.766434	0.0140582	-0.31421	-1.02258	-0.218033	-1.2998	-1.58112	-0.353237
Nefl	Gene	704	0	0	0	0	0	-0.285713	0.0640796	-0.435887	-0.42225	-0.381748	-0.48743	0.0107206	0.265939	-0.338689	0.221588	0.75823	0.129166	0.390833	-0.471041	0.092694	-0.0107206	-0.103298	-0.103298	-1.26625	-1.75531	0.595419	-1.83959	-1.35572	-0.915718	-0.520014	0.606595	0.149386	-0.274811	-0.35759	-0.842863	-0.117589	-0.0318405	-0.565919	-0.517038	-0.250972	0.527165	0.539477	-0.0107206	0.352975	-0.720473	-0.884637	-0.85943
Pla2g2e	Gene	705	0	0	0	0	0	0.162114	0.22783	-0.262107	0.26851	0.259981	-0.334207	0.205344	-0.723766	-0.0167171	-0.660759	0.756735	-0.275908	-0.541236	-0.116765	0.244613	0.0167171	-0.541236	-0.561963	-0.428666	-1.26096	-0.690197	-0.660759	-0.334207	-0.757334	-0.936864	0.259981	-0.88589	-0.723766	-0.515087	-0.204012	-1.64212	-0.660759	-0.515087	-0.58269	0.0493028	0.251452	-0.0345205	-0.233358	-0.779856	-1.1815	-0.607005	-1.49128
Emp2	Gene	706	-1	-1	0	0	0	0.756185	0.116459	-0.053523	0.276894	0.0477601	0.160424	-0.198281	-0.0461824	0.0143114	-0.0238043	-0.0907867	-0.0143114	-0.260132	0.244281	-0.0198567	0.116459	0.293839	-0.313444	-0.246208	-0.733143	-1.35819	-1.36439	-1.1995	-1.28687	-1.21663	-0.392561	-0.309253	0.00280446	0.33477	-1.67631	-1.12725	-0.998036	-1.55104	-0.61088	-0.134684	-0.264491	-0.0781949	-0.255773	0.0800999	-0.153197	-0.703651	-1.25875
Ninj2	Gene	707	-1	-1	0	0	0	0.0783931	0.247942	0.278283	-0.0950975	-0.205519	0.0224698	-0.410575	0.0224698	-0.0769872	-0.0224698	0.466683	-0.164912	0.123556	-0.224249	0.123556	-0.194428	0.106186	-0.124232	-0.214884	-1.17654	-0.841759	-1.25203	-1.42691	-1.35385	-1.05863	-0.476521	-0.485921	0.240286	0.133408	-1.29973	-1.05024	-1.29973	-0.85814	-0.85814	0.344335	-0.175628	-0.0447615	-0.636619	-0.0769872	-0.46712	-0.939489	-1.24394
Sh3tc2	Gene	708	-1	-1	0	0	0	0.851778	0.0288157	0.0961003	-0.135931	-0.0441663	0.03729	0.0748587	-0.00444445	0.00444445	0.20293	0.19339	-0.0646569	-0.278273	-0.893121	-0.199434	-0.463374	0.00444445	-0.491148	0.0548195	-1.67766	-0.60934	-1.22228	-1.77574	-1.14012	-0.859657	-0.555783	-0.144868	-0.0133333	0.118392	-1.11116	-1.65239	-1.27657	-0.917767	-0.82346	-0.144868	-0.0133333	-0.286833	-0.651498	-0.345059	-0.893121	-0.286833	-1.01982
Gal3st1	Gene	709	0	-1	0	0	0	0.401863	-0.0242877	-0.142788	0.0998663	-0.276781	-0.291057	0.0242877	0.287337	-0.564827	-0.159102	0.42396	-0.0638425	0.0529843	-0.419935	0.105653	0.0311135	-0.276781	-0.08555	-0.997722	-1.80168	-0.75885	-1.57384	-1.16531	-1.28589	-0.937633	0.0242877	0.265075	-0.168832	-0.168832	-1.27665	-0.954095	-1.49453	-1.17293	-0.874097	-0.234649	0.231985	-0.125797	-0.249526	-0.0638425	-0.469611	-0.643815	-1.40606
Pla2g4e	Gene	710	0	0	0	0	0	-0.278366	0.373127	0.0181223	0.491856	0.133135	-1.25889	-1.33752	-0.0297231	0.331944	-1.56558	-1.65917	-0.0181223	-0.156882	0.318316	0.513269	0.394532	0.0239498	0.179205	0.434794	-1.03418	-1.23594	-0.825642	-0.235326	-0.194659	0.679316	0.243139	0.144457	0.0697284	0.0978565	-0.640821	-0.894773	-0.993949	-0.665612	-1.39847	0.629303	-1.31627	0.253613	0.592355	0.606238	0.211371	0.185086	-1.84027
Dnah1	Gene	711	0	0	0	0	0	0.536817	-0.0503969	0.909036	-0.0593573	-0.465695	-0.505282	-0.921777	-1.2727	0.113971	-0.906146	0.0503969	-0.642696	0.269402	0.291738	0.37257	0.159099	-0.205151	0.0225314	0.465404	-1.05526	-1.42743	-0.278057	-0.642696	-0.897669	0.103954	-0.251105	0.512541	-1.41175	0.0411049	-0.434589	-1.69583	-0.852788	-1.29501	-0.472257	-0.450142	-0.687042	0.0503969	-0.385474	-0.173409	-0.110088	-1.74087	-0.450142
Park2	Gene	712	-1	0	-1	0	0	-0.0584446	0.0754796	0.0621382	-0.073231	-0.250534	-0.0584446	-0.0156096	0.0364436	0.0156096	-0.0935628	0.080205	0.152763	-0.262898	0.103675	-0.153444	0.0364436	0.193594	0.344944	0.490279	-1.21609	-1.04461	-1.12635	-1.37997	0.166479	0.290934	-0.516182	0.0271856	-0.0896328	0.0664462	-0.451659	-0.733649	-1.03478	-0.262898	0.376737	0.011541	0.216393	0.212282	0.511695	0.100223	-0.0857029	0.376737	-1.18691
Cntn4	Gene	713	0	0	0	0	0	0.527074	-0.165559	0.150045	-0.0420593	0.0376212	0.121146	-0.029466	-0.00922747	0.00604172	0.338511	-0.145347	0.305927	-0.00604172	-0.0169221	0.0958079	-0.101945	-0.0966006	-0.165559	0.00604172	-1.62478	-1.24681	-0.912382	-0.852117	0.055443	-0.202864	-0.0334887	0.193694	0.197285	0.0344185	-0.303263	-0.546325	-0.760849	0.225778	0.225778	0.0483641	-0.215424	0.105468	-0.0651809	-0.211789	0.156268	-0.10729	-1.75181
Brms1l	Gene	714	0	0	-1	0	0	-0.210142	0.276268	0.14355	0.111047	0.0500279	0.0293118	-0.185667	-0.0140213	-0.032248	0.0845903	-0.0477996	0.204827	-0.0522678	-0.11684	0.00974945	-0.00974945	-0.0725452	-0.21389	0.0363378	-1.25107	-0.952733	-1.26118	-1.27392	0.0500279	-0.545897	-0.131835	0.196781	-0.0222073	0.0692563	-0.693805	-0.976029	-1.14412	-0.0804253	0.0500279	0.0169293	0.00312256	0.0328248	-0.170391	0.0692563	0.188986	-0.281305	-1.64279
Gabrg2	Gene	715	-1	0	0	0	0	-0.0441726	-0.0100068	-0.284787	0.122492	0.055254	-0.179551	0.0220514	0.0714991	0.0100068	-0.0570446	-0.208554	0.0422136	0.0618702	0.0779129	-0.11494	-0.0100068	0.245842	-0.332478	-0.0169759	-1.69665	-0.802585	-1.15859	-1.35486	-0.221691	-0.577681	-0.239313	-0.168185	-0.11494	-0.0100068	-0.50918	-0.925667	-0.948788	-0.105379	0.0585621	-0.089507	-0.175255	-0.179551	-0.214841	-0.160965	-0.0169759	-0.291713	-2.05444
Gls	Gene	716	-1	0	0	0	0	-0.117235	0.0506096	0.0335592	0.197618	0	0.0335592	-0.0992289	-0.0148777	0.146411	0	-0.0607389	0.146411	0.0700235	-0.0148777	-0.218736	-0.218736	0.0837817	-0.285318	0.0335592	-1.20804	-0.773967	-0.747882	-1.02763	-0.117235	-0.597146	-0.13563	0.0700235	0.0506096	0.0837817	-0.474795	-1.04898	-0.747882	-0.154783	0.0506096	0.0700235	-0.0328559	-0.296064	-0.31983	-0.154783	0.197618	-0.0992289	-1.01404
Kif3a	Gene	717	-1	0	0	0	0	0.126513	0.01251	-0.0866242	-0.107735	-0.180587	-0.13149	-0.01251	0.0161031	0.162653	0.0872422	0.0582612	0.239975	0.0656094	-0.0430864	-0.279847	-0.273008	0.29619	-0.13149	-0.0504621	-1.41922	-0.896454	-0.783752	-1.14655	-0.164965	-0.559304	-0.194296	0.151676	-0.0978099	-0.0730564	-0.693497	-1.07528	-0.783752	-0.0361173	0.115714	-0.107735	0.165728	-0.187075	-0.289474	-0.265424	0.137811	-0.310897	-1.0981
Nrxn1	Gene	718	-1	0	0	0	0	-0.145487	-0.277057	-0.1574	0.053199	0.017952	-0.231638	0.0664267	-0.017952	0.0664267	0.053199	-0.119453	0.32233	0.0992826	0.2969	-0.243049	-0.354229	0.149892	-0.277057	0.0664267	-1.39678	-1.3257	-0.914756	-0.801378	-0.067529	-0.55747	-0.468757	0.053199	0.053199	-0.266509	-0.625985	-0.859865	-0.728133	-0.067529	0.169306	-0.211015	0.149892	-0.375513	-0.300807	-0.635678	0.132842	-0.170727	-0.815396
Trpm2	Gene	719	-1	0	0	0	0	0.327444	0.0842157	-0.145345	-0.042626	-0.203756	-0.232098	0.200656	0.139936	-0.0374438	0.0555708	0.226822	0.281146	0.0374438	-0.181655	-0.0657699	-0.249659	0.0304859	0.155311	-0.0738031	-1.64214	-0.852237	-1.48689	-0.824401	-0.435608	-0.400111	-0.00915171	0.200656	-0.0657699	-0.3071	-1.02719	-0.857554	-0.542099	-0.232098	-0.17376	-0.221345	0.180867	-0.0911354	-0.214386	-0.542099	-0.05304	-0.0776857	-1.22629
Cyp4x1	Gene	720	-1	0	-1	0	0	-0.00314795	-0.0452758	-0.144214	-0.302489	0.00314795	-0.00944384	-0.0533414	0.344713	0.104953	0.245249	-0.0493086	0.473314	0.104953	0.139444	-0.037836	0.00314795	0.478311	0.0535909	-0.0144134	-1.76454	-1.22011	-1.72654	-1.6927	-0.0343274	-0.244213	-0.333106	0.187438	-0.0901053	-0.288956	-1.10236	-0.745124	-1.12673	-0.0718544	0.104953	-0.106693	-0.0343274	0.153677	-0.0308189	-0.408624	-0.019383	0.0461325	-2.02729
L1cam	Gene	721	-1	0	-1	0	0	0.468221	-0.0224849	0.14278	-0.0898504	-0.14685	-0.165103	0.0716257	0.102469	0.0939898	0.164387	-0.117905	0.126023	-0.134944	-0.014883	0.014883	-0.117905	0.364147	0.330984	0.0282091	-1.65523	-1.1949	-1.47725	-1.46269	-0.212546	-0.83852	0.0226509	0.351556	0.0450161	-0.014883	-1.23832	-1.00621	-0.774882	-0.350688	-0.00774006	-0.172155	0.0850164	0.368961	-0.124816	-0.294399	0.164387	-0.416552	-1.51855
Adcy8	Gene	722	-1	0	0	0	0	-0.0387335	0.276135	-0.0576787	-0.00656071	-0.00304769	0.0903288	0.0986219	0.0373466	0.244682	-0.128474	0.408623	0.25725	-0.324072	0.00304769	-0.81533	-0.0961215	0.293659	-0.0871851	-0.0792757	-1.48031	-0.81533	-1.23093	-1.65485	-1.00765	-0.38416	-0.0260461	0.302948	0.149601	-0.257024	-1.0202	-0.707025	-0.97129	0.0944753	0.0659472	-0.135971	0.0373466	-0.481512	-0.685785	0.280713	0.0509001	-0.481512	-1.43117
Lama2	Gene	723	-1	0	-1	0	0	0.111759	0.304537	0.133737	0.242171	-0.00383842	0.00383842	0.282859	0.0419541	-0.149188	-0.139125	-0.063144	-0.00383842	-0.0185397	0.0512527	-0.356189	-0.191542	0.295589	-0.154571	0.316901	-2.06896	-0.477179	-0.900453	-1.5984	-0.778378	-0.761836	-0.481988	-0.0989759	0.0904103	0.133737	-1.20671	-1.38884	-0.835734	-0.506417	-0.259427	0.250791	-0.0451759	-0.75579	-0.489061	0.0999773	0.242171	0.00383842	-1.99646
Ptdss2	Gene	724	0	0	-1	0	0	-0.438069	-0.0641341	-0.0641341	0.0819133	0.236879	-0.0146167	0.360472	0.353708	-0.028831	-0.0096199	-0.0317992	-0.123512	0.0096199	0.383369	0.297002	0.213409	0.0747595	-0.0520286	-0.246164	-1.03311	-0.810973	-1.12181	-1.11024	-0.382978	-0.0459795	-0.174632	-0.202169	0.0958797	0.0888067	-1.29887	-0.799149	-0.861869	-0.537239	-0.231643	0.128808	-0.0641341	0.169648	0.0396413	0.278802	-0.0757748	-0.373293	-1.81648
Pla2g6	Gene	725	-1	0	-1	0	0	-0.515127	0.0269882	-0.0991524	0.0824417	0.265603	-0.0905864	-0.0820204	0.249151	-0.122942	-0.0310731	0.328004	0.0689387	-0.152852	0.089044	0.0212579	-0.0212579	0.135449	0.0269882	-0.169383	-1.55778	-1.1051	-1.47829	-1.5845	-0.6904	-0.477786	-0.208748	-0.169383	-0.135482	-0.215506	-1.4358	-1.34183	-0.669802	-0.741272	-0.183968	-0.169383	0.114209	0.050275	-0.0310731	0.0269882	-0.10498	0.00986634	-1.24548
Taf6l	Gene	726	0	0	-1	0	0	-1.36947	-0.0968579	0.0392957	0.119962	-0.0861304	0.0582952	-0.176036	0.0342213	-0.0171122	-0.0434345	0.0392957	0.0171122	-0.0664556	0.261083	0.02932	-0.0789117	0.0959503	-0.0612183	0.352887	-0.654978	-1.46882	-1.40954	-1.02118	-0.201413	-0.382845	-0.110063	-0.338754	0.0244187	0.0632494	-1.42244	-1.14047	-1.30878	-0.780098	-0.00283623	0.18271	0.109724	0.379598	0.457961	0.238638	-0.0321453	0.193416	-2.39853
Grm8	Gene	727	0	0	-1	0	0	-0.895671	-0.440381	-0.389163	-0.258752	-0.221966	0.114777	0.0865041	-0.0340819	0.21177	0.19051	0.0552481	0.185134	-0.00217948	0.00217948	-0.172192	0.272264	0.123268	-0.00217948	-0.615333	-1.48388	-2.05246	-1.50746	-1.69481	-0.359157	-0.29403	0.157226	0.114777	-0.396105	-0.226991	-1.1173	-1.10023	-1.38232	0.379397	0.2302	-0.375396	-0.0808117	-0.0901152	-0.309144	-0.0742076	0.19051	-0.221966	-2.14245
Chrm5	Gene	728	-1	0	-1	0	0	1.07082	-0.844096	-0.00373594	-0.68238	0.135315	-0.204786	0.705931	0.794404	0.167698	0.00373594	-0.68238	0.197981	-0.179988	0.440559	-0.828174	-0.700323	1.41703	0.905342	0.315662	-0.926478	-2.05046	-0.995679	-1.26572	-0.76859	-1.07316	-1.51221	0.40743	-0.61933	-0.110482	-1.05761	-1.25337	-0.933308	-0.778336	0.304814	0.144534	0.727173	0.659888	0.2056	-0.645494	0.398788	-0.404606	-0.664459
Hpgds	Gene	729	-1	0	0	0	0	1.0801	-0.834319	-0.0117226	-0.869345	-0.497771	-0.199979	-0.0860085	0.0117226	0.163759	0.255565	0.0280362	0.402809	0.0604375	0.299542	-0.125614	-0.472991	0.270691	-0.0234197	-0.249111	-0.511287	-1.70313	-0.71039	-1.33469	-1.51266	-1.63949	-0.291802	0.00199286	-0.226984	0.0280362	-1.20518	-1.67684	-1.144	-1.49086	-0.169576	-0.411965	0.135517	-0.273495	-0.497771	-0.791023	0.0224389	-0.472991	-0.182032
Taf4	Gene	730	0	0	0	0	0	-0.200933	0.75481	0.378952	0.0879766	0.0714256	0.299765	-0.125208	-0.0283091	0.0632247	0.0474643	-0.0488911	0.0283091	-0.140246	-0.194637	-0.0402249	-0.0928322	-0.251126	0.131517	0.562313	-0.956625	-0.504639	-0.314723	-0.770499	0.11111	-0.413441	-0.0743574	-0.02456	0.232064	0.135195	-0.207229	-1.04454	-0.408476	-0.403512	-0.189261	0.214371	-0.144194	-0.329254	-0.27853	0.0749046	0.481132	0.275529	-0.83792
Sart1	Gene	731	-1	0	0	0	0	-0.0617685	0.339166	0.225467	0.081907	-0.010864	0.428297	0.010864	-0.010864	0.140805	-0.24163	-0.13368	0.294314	-0.0286908	0.187966	-0.261287	-0.194423	-0.17059	0.197797	0.530699	-1.0335	-1.04904	-0.445953	-0.870226	0.0280859	-0.703404	-0.0560834	0.187966	0.212869	0.0709716	-0.113234	-0.877123	-0.976757	0.0164924	0.176083	-0.0560834	0.176083	-0.266668	-0.330288	-0.138291	0.530699	0.192775	-0.506716
Gabrb2	Gene	732	-1	0	0	0	0	0	0.258356	0.20715	-0.0564958	0.111348	0.0791154	0	-0.03849	0.0607389	0.0278829	-0.448168	0.0278829	-0.170469	-0.118753	-0.0748911	-0.195944	0.130762	-0.170469	0.364911	-0.98824	-0.517616	-0.495501	-0.713228	0.0791154	-0.556233	-0.328704	0.182722	0.408684	0.20715	0.130762	-0.638409	-0.702304	0.0942981	0.182722	0.144521	0.0458611	-0.170469	-0.315601	-0.142212	0.460866	-0.118753	-0.998111
Creb1	Gene	733	0	0	-1	0	0	-0.308915	0.370408	0.135681	-0.023832	0.0532172	0.102251	-0.196524	-0.124231	0.069341	0.0798236	0.023832	0.249966	-0.0281504	-0.0885495	-0.0773358	-0.182878	-0.117337	-0.461886	0.0798236	-1.13651	-1.05825	-0.621498	-0.872863	-0.15088	-0.220761	-0.00218572	0.117439	0.355207	0.328703	-0.344786	-1.12236	-0.680174	0.12387	0.235387	0.150946	0.193595	-0.329656	-0.303517	-0.0773358	0.57364	-0.0281504	-1.48106
Nos1	Gene	734	-1	0	-1	0	0	-0.134156	0.958184	0.186822	0.372919	0.0418429	0.462516	-0.0912186	-0.078753	0.0657954	-0.108138	-0.0384306	0.301844	-0.352731	0.0384306	-0.587761	-0.390143	0.0860236	0.147975	0.882044	-1.09277	-0.252754	0.117995	-1.56144	0.492649	-0.560313	-0.342737	0.157295	0.122273	0.34	-0.0297188	-0.856864	-0.342737	-0.0297188	-0.168466	0.171827	0.0452551	-0.476756	-0.446282	0.408995	0.702202	0.676044	-1.70843
Chl1	Gene	735	-1	0	-1	0	0	-0.144912	0.333094	-0.107446	0.147263	0.245498	-0.107446	0.120164	0.053686	-0.0742276	-0.011881	-0.219241	0.324999	0.011881	0.088108	-0.590661	-0.528302	0.370033	-0.130718	0.28143	-0.816852	-0.386013	-0.681161	-1.50287	-0.123304	-0.936582	-0.785434	-0.0486243	0.134642	0.0571533	0.16682	-0.459846	-0.880801	-0.13779	-0.0556688	0.134642	0.16682	-0.193702	-0.123304	-0.174174	0.396876	-0.115936	-0.621191
Cpt1b	Gene	736	-1	0	0	0	0	0.80272	1.05316	0.346822	0.254066	0.437694	0.576575	0.107108	-0.136758	-0.136758	0.143645	-0.172969	-0.107108	-0.602759	-0.627557	-0.1486	-0.434852	-0.301275	-0.136758	0.917506	-0.94184	-0.838731	-0.0326242	-0.728709	-0.301275	-1.10515	-0.912334	-0.209552	0.848771	0.326694	-0.255073	-1.22755	-0.859504	-0.63432	-0.651355	0.523306	-0.500786	-0.411563	-0.390514	0.173536	0.8236	0.31466	-0.570453
Adrb2	Gene	737	0	0	0	0	0	-1.0938	0.860618	-0.035951	0.475484	0.240189	0.751634	0.00277261	0.00277261	-0.070655	-0.239359	-0.155199	-0.213374	0.0729692	-0.00277261	0.120214	-0.035951	-0.349487	-0.349487	0.249729	-1.34332	-0.553001	-0.742288	-1.34332	0.0322894	-0.4302	-0.920514	-0.685215	0.657321	0.174731	-0.213374	-1.34332	-1.04674	-0.861428	-0.660939	0.468047	0.0729692	-0.660939	0.502703	0.696809	0.111159	0.452798	-0.691905
Mutyh	Gene	738	0	0	0	0	0	-1.74511	1.08964	0.0300453	0.778333	0.70451	0.381465	-0.0715366	-0.205783	0.322655	-0.0833788	0.0738268	-0.25509	-0.0300453	-0.48148	0.149434	-0.0502939	-0.0502939	-0.357788	0.994569	-1.18184	-1.01017	-0.707168	-1.24679	-0.224212	-1.02809	-0.349443	-0.189592	0.43198	0.496457	-0.699328	-1.44099	-1.36702	-0.844742	-0.3345	0.857036	-0.519479	-0.584565	-0.519479	0.849614	0.725108	0.289809	-1.41887
Epha3	Gene	739	0	0	-1	0	0	0.0747758	0.856288	0.334851	-0.51254	0.398328	0.548535	-0.416956	-0.443237	0.311191	-0.208193	-0.493231	0.238078	-0.0747758	-0.189788	-0.493231	0.186622	-0.237634	-0.486276	0.504442	-1.12465	-0.742163	-0.463615	-1.54543	0.0510852	-0.294487	0.104085	-0.0634532	0.421392	0.170171	-0.710804	-1.51478	-1.03355	0.317024	0.690434	0.608358	0.192471	-0.594108	-0.313478	0.679328	0.911883	0.265797	-1.66348
Xk	Gene	740	-1	0	-1	0	0	0.201521	1.02767	0.0611129	0.943479	0.633499	0.315964	-0.337042	-0.157486	-0.0611129	-0.117535	-0.175208	0.242412	0.371598	-0.211186	-0.255277	-0.193816	-0.124557	-0.357336	0.767115	-2.06913	-0.938487	-0.875138	-1.25127	0.195772	-0.964949	-0.544829	-0.187546	0.432627	0.454498	-1.09302	-1.72366	-0.486819	-0.875138	-0.416095	0.207269	-0.124557	-0.479701	-0.105027	0.171938	0.569182	0.388651	-2.10489
Ryr1	Gene	741	0	0	0	0	0	0.291157	0.766901	0.81788	0.825675	0.354149	0.525869	-0.617751	-0.807666	-0.0969707	-0.0387452	-0.510257	-0.288338	-0.0649109	0.178104	0.0103839	-0.0103839	-0.554154	-0.701175	0.428649	-1.46111	-1.41751	-1.58365	-1.54672	0.532308	-0.823856	-0.175189	-0.510257	0.332604	0.539805	-0.653146	-1.54672	-0.874752	-0.347135	-0.538649	-0.0709636	-0.854108	-0.833919	-0.567656	-0.0770164	0.890028	0.069031	-1.32173
Ntf3	Gene	742	-1	0	0	0	0	-1.30029	0.081007	0.0929782	-0.0322897	0.576813	0.178669	0.0322897	0.0657857	-0.380078	-0.607058	-0.243213	0.0980521	-0.371916	0.285835	-0.909266	-1.3717	-0.136645	-0.224422	0.38527	-1.03124	-1.75061	-0.756382	-1.43239	-0.782442	-1.22616	-2.01051	-0.0900396	0.391055	0.311031	-1.20287	-1.39407	-0.64212	-1.50078	-0.452582	0.626309	-0.26016	-0.727876	0.141903	-0.186549	0.452415	-0.0113375	-1.21034
Bdnf	Gene	743	-1	0	0	0	0	-0.422458	-0.535501	-0.585806	0.405651	0.387638	-0.0207631	0.387638	0.501067	0.00523175	-0.00523175	-0.418497	0.0870048	0.492355	0.496711	-0.00523175	-0.0127299	-0.299143	-0.717972	-0.365354	-2.29908	-1.54913	-0.988074	-1.82715	-0.62464	-1.33522	-0.890342	-0.267631	0.409697	-0.0980585	-1.02264	-2.36266	-1.45905	-0.493424	-0.667959	-0.092305	-0.154386	-0.711743	-0.484695	-0.568183	0	-0.267631	-1.26504
Lrrk2	Gene	744	0	0	0	0	0	-0.0216617	-0.00202807	0.289362	0.387015	0.0189583	-0.141898	-0.426734	-0.460184	-0.386146	0.011689	-0.501234	-0.306914	0.023421	0.00202807	0.390176	0.115845	-0.759488	-0.813001	-0.258736	-1.84195	-1.56192	-1.08351	-1.3026	0.236789	-1.16876	0.00202807	-0.236238	-0.180258	0.134147	-1.55656	-2.24987	-1.0517	-0.522778	-0.764292	-0.337323	-0.681634	-0.484895	-0.522778	-0.768339	0.244011	-0.621369	-2.70989
Pla2g4b	Gene	745	-1	-1	-1	0	0	0.363533	0.884731	0.532573	0.670303	0.551573	0.328634	-0.113992	-0.331923	-0.251451	-0.647196	0.0851118	0.11692	-0.0851118	-0.0999197	-0.638838	-1.03445	-0.0703161	0.00837288	0.517697	-1.73918	-2.19139	-2.11562	-2.46168	-0.230499	-1.44532	-0.555122	0.225356	0.737307	0.276303	-0.56264	-2.12459	-2.56155	-0.76488	-1.0431	0.0728792	-0.272946	-0.861281	-1.11758	0.0986277	0.737307	-0.509428	-1.4919
Kcnj10	Gene	746	-1	0	0	0	0	-0.10255	0.461348	0.110787	0.0778547	-0.440034	-0.263059	0.0887762	-0.0338852	0.0338852	-0.0555975	0.803154	0.404671	0.322657	-0.933099	-0.417594	-0.223845	0.147264	-0.0431735	-0.200135	-1.0235	-0.630524	-1.09034	-1.05326	-1.51108	-1.44827	0.322657	0.461348	0.0387572	-0.215142	-1.16826	-0.830939	-1.10919	-0.762569	-0.679046	-0.432659	0.335711	-0.190878	-1.02716	-0.0285789	-0.616046	-1.0235	-0.716113
Gjb1	Gene	747	0	-1	0	0	0	-0.0889458	0.453654	0	0.438182	-0.235652	-0.307186	0	0.268558	-0.72407	0.0363505	0.995391	0.117788	0.229776	-0.682251	-0.171989	-0.517604	0.190081	-0.202788	-0.501124	-1.43716	-0.250659	-1.53278	-1.94636	-0.996753	-1.38245	0.273187	0.38697	-0.0259995	0.248845	-1.06644	-0.56291	-1.53884	-1.40604	-1.00207	-0.682251	0.0284363	-0.0541382	-1.12028	0.208094	-0.924942	-1.67367	-1.07581
Smyd1	Gene	748	0	0	0	0	0	-1.33516	0.77017	0.277458	0.417038	-0.545671	-0.508387	0.0754471	0.513719	-0.0834433	-0.668872	0.269839	0.0055858	-0.0055858	-0.555091	0.0438134	-0.214062	0.439992	-0.0462424	-0.390799	-1.51399	-0.693908	-2.15804	-2.34141	-1.15603	-1.21512	-0.140547	-0.0462424	0.208773	-0.425324	-1.42977	-1.18913	-1.06407	-0.869069	-0.830178	-0.472292	0.550444	0.301514	-0.434795	0.399614	-0.154072	-2.48512	-0.849539
Nwd1	Gene	749	-1	0	0	0	0	-0.463546	0.421575	0.149914	0.133307	0.268415	0.105356	-0.11183	-0.019536	-0.088438	-0.177625	0.189678	0.0278886	-0.0295528	-0.0492043	-0.019536	0.019536	-0.0577479	0.033252	0.385094	-2.22406	-1.80027	-1.93755	-1.56023	-0.630935	-0.664461	-0.0530225	0.228978	0.133307	0.110113	-1.70806	-1.93177	-1.1968	-0.516078	-0.211168	0.00149407	0.0831658	-0.256812	-0.454181	0.125452	0.0497128	-0.551574	-1.38199
Bche	Gene	750	-1	-1	0	0	0	-1.39682	0.165314	-0.047785	-0.100453	0.0592506	-0.00863272	0.00863272	-0.122061	-0.00863272	0.300788	0.512442	0.0523084	0.0821321	-0.476615	0.246032	-0.226562	0.137593	0.0523084	-0.298397	-2.18475	-1.72658	-1.72658	-1.4211	-1.57267	-1.39682	-0.53293	-0.157259	-0.0390754	0.0227049	-2.05832	-1.52893	-1.91111	-1.25066	-0.524572	-0.107874	-0.00863272	-0.283086	-0.733112	-0.164196	-0.348852	-0.524572	-1.61656
Erbb3	Gene	751	-1	-1	0	0	0	-0.895332	0.0873579	-0.274637	0.228928	-0.247392	-0.483807	-0.082514	0.054268	0	0.0125984	0.430066	0.0186177	0	-0.72815	0.0295211	-0.167197	-0.0297121	-0.0987748	-0.371961	-1.38852	-2.16496	-2.61704	-1.36596	-1.00831	-1.35831	0.297705	0.601364	0.260734	0.0398431	-2.28756	-1.70982	-1.67225	-0.441856	-0.37771	-0.59247	0.126298	-0.0100482	-0.684257	0.054268	-0.85307	-1.06605	-2.03394
Trem2	Gene	752	0	0	-1	0	0	-0.354139	-0.273047	-0.219313	0.053115	-0.0460962	-0.0751133	0.128826	0.190033	0.0460962	0.35641	-0.162595	-0.434346	-0.0629212	0.199255	0.380938	0.463342	-0.0629212	0.00340024	-0.590619	-1.77703	-1.12007	-1.70167	-1.02207	-1.40535	-0.72072	0.243725	-0.143065	-0.122537	-0.069383	-2.41891	-1.89564	-0.73567	-1.69706	-0.510621	0.21509	-0.237638	0.220688	0.248407	0.328169	-0.260389	0.0283124	-2.309
Gpr37	Gene	753	-1	-1	0	0	0	-0.0546321	0.260177	0.0609644	-0.0234269	-0.278143	-0.322619	0.0234269	0.137457	-0.380424	0.193752	0.836593	0.0234269	0.0805475	-0.557571	-0.047623	-0.443296	0.301771	-0.0412175	-0.284905	-2.18718	-1.12579	-1.07708	-1.24903	-1.68837	-1.24903	-0.013998	0.374509	0.137457	-0.0412175	-1.97147	-1.27396	-1.09914	-1.48155	-0.656118	-0.284905	0.24063	0.122916	-0.418918	0.0540528	-0.926015	-1.07228	-1.73583
Pls1	Gene	754	-1	-1	0	0	0	0.0515446	0.389016	0.0244497	0.183036	-0.338779	-0.355427	-0.1973	-0.0244497	-0.186505	0.036076	0.844322	0.249032	0.131914	-0.394857	-0.281191	-0.428168	0.382253	-0.236925	0.0284627	-2.61639	-1.44979	-1.59767	-1.13589	-1.48314	-0.990709	-0.1973	0.318949	0.20787	0.0758869	-1.69522	-1.75447	-1.21094	-0.980662	-0.307852	-0.218826	0.227013	-0.244083	-0.556202	-0.0606704	-0.369289	-0.573914	-2.05184
Car2	Gene	755	0	-1	0	0	0	0.111124	0.281592	0.309475	0	-0.32554	-0.132464	-0.176961	0	-0.090264	0.0856483	0.742458	0.0856483	0.162839	-0.39263	-0.0658205	-0.288923	0.123595	-0.288923	-0.784211	-1.40953	-1.19629	-1.38853	-1.44908	-1.57222	-1.59407	0.309475	0.426113	0.0856483	-0.0340086	-1.55765	-1.53051	-1.47393	-1.19629	-0.685297	-0.369882	0.150901	-0.0340086	-0.865711	0.206701	-0.661964	-1.53653	-1.57222
Lpar1	Gene	756	-1	-1	-1	0	0	-0.260484	0.315661	0.238366	-0.260484	-0.161062	-0.048019	0.115933	0.130401	-0.176821	0.048019	0.562834	0.120379	0.182789	-0.305117	-0.176821	-0.166499	0.206134	-0.391125	-0.464588	-2.4446	-1.2512	-1.58518	-1.58518	-1.55699	-1.17469	0.111488	0.182789	0.138892	0.0607646	-2.09832	-1.55699	-1.27239	-1.42423	-0.402719	-0.447902	-0.048019	-0.236055	-0.918029	0.0134444	-0.487713	-1.27239	-1.6306
Pllp	Gene	757	-1	-1	0	0	0	0.483283	0.171163	0.164204	-0.477323	-0.379234	-0.477323	0.269336	0.495016	-0.235674	0.196436	0.712993	0.0020296	-0.0145622	-0.177771	-0.0020296	-0.20843	0.0020296	-0.202992	-0.599432	-2.16054	-1.40096	-1.70264	-2.13131	-1.95809	-1.45541	-0.0554237	-0.107118	0.358077	0.112467	-2.03955	-2.03015	-1.62067	-1.88902	-1.12033	-0.177771	0.0333654	-0.0328448	-0.354914	-0.0776069	-0.631731	-1.34659	-2.22767
Tie1	Gene	758	-1	-1	0	1	0	0.0672986	0.0441282	-0.19756	0.660884	-0.0495575	-0.538491	0.0557291	0.0557291	-0.0441282	-0.349281	-0.335094	-0.225704	0.16664	0.366189	0.0859063	-0.377541	-0.502681	-0.703835	-1.02086	-1.75615	-2.07437	-2.01793	-1.47788	-2.18333	-1.91294	-1.05163	-0.480182	0.236231	-0.890134	-1.64832	-1.09728	-1.44722	-1.59649	-1.39791	-0.421568	0.285223	-0.0317157	-0.299219	-0.614023	-0.154981	-0.356046	-0.211469
Htr1a	Gene	759	-1	0	-1	0	0	-0.0711363	-1.36455	-0.487333	-0.69888	0.0127214	-0.646009	0.23971	0.0776542	0.0622787	0.135097	-0.0127214	0.474711	0.256941	0.292622	-0.189475	-0.277742	0.469348	0.279	-0.69888	-1.32205	-1.67982	-3.42095	-1.62065	-1.12385	-0.173458	-0.496051	-0.398328	-0.711479	-0.408391	-1.52572	-1.15966	-1.30913	-0.528559	-0.0711363	-0.465236	0.263834	-0.0220863	0.430066	-0.783543	-0.203108	-0.168792	-1.86417
Nme5	Gene	760	-1	0	0	0	0	0.78169	-0.527516	0.0588338	-0.00251575	-0.568114	-0.414955	0.00251575	-0.19775	0.0588338	0.160693	0.13056	0.224687	-0.160195	0.379149	-0.127159	-0.150868	-0.291432	0.0477271	-0.252478	-2.05241	-2.36058	-2.31588	-2.22595	-0.39912	-0.945078	-0.341969	0.109903	-0.736747	-0.165994	-1.79131	-1.60087	-1.87924	-0.660306	-0.127159	-0.61081	-0.370485	-0.187524	-0.480309	-0.887257	-0.320409	-0.514874	-1.88478
Crh	Gene	761	0	0	0	0	0	0.468624	-0.461032	-0.570083	0.182604	-0.392731	-0.229864	-0.467613	-0.343292	-0.139099	-0.0559173	0.880739	0.199006	0.816621	0.0559173	0.187512	0.384697	-0.454413	-0.474194	-1.11231	-1.26952	-1.64902	-2.16426	-1.64233	-0.577927	-0.560981	-0.10276	-0.407807	-0.814933	-0.519628	-2.01194	-1.39653	-1.06593	-0.754161	-1.48574	-0.415579	-0.965433	-0.415579	-0.22479	-1.09129	-0.845957	-0.896332	-2.23217
Slc6a4	Gene	762	0	0	0	0	0	1.16572	0.771745	-0.858299	-0.116641	-0.993809	-1.53841	0.277748	0.116641	-1.00037	-1.31909	2.94424	0.230224	0.216403	-0.524422	-1.3337	1.43519	2.21987	1.97097	-0.569551	-1.69997	1.68267	-1.02017	-2.0493	-1.42578	-1.67062	-0.741227	-0.0974789	-1.52567	2.42923	-1.09873	-1.24872	-0.75739	0.116641	-0.799509	-1.41731	-0.596443	-0.175267	-2.55128	0.598987	-1.86636	-2.07361	-0.749188
Slc18a2	Gene	763	-1	0	0	0	0	0.351731	0.0292223	-0.643827	-0.78099	-2.0286	-1.26645	1.2219	0.724426	0.22435	0.453829	1.42488	0.292423	-0.567147	-1.6203	-1.72548	-0.0292223	1.71774	1.11539	0.239476	-1.56571	0.487992	-1.89316	-2.71583	-3.05654	-1.58479	-1.26645	1.45887	-1.16537	1.10106	-0.765768	-1.10693	-2.10834	0.351731	0.471689	-1.11478	0.724426	0.811556	-1.01808	-0.184789	-1.70806	-1.95318	-1.71662
Gdpd2	Gene	764	-1	0	-1	0	0	1.11358	-0.086745	0.352317	-0.402587	-0.669785	-0.502444	0.207891	0.294852	-0.0724691	-0.0921264	0.267523	0.436297	0.0724691	0.152979	-0.567064	-0.603403	0.853182	0.299515	0.146724	-2.46008	-1.53845	-2.41211	-2.16992	-1.9639	-1.81331	-0.586317	0.942048	-0.0354115	-0.414187	-2.07417	-1.36064	-0.99037	-1.29022	-0.0303372	-0.354687	0.257297	0.235426	-0.240007	-0.43221	-0.155763	-1.03439	-2.08236
Fa2h	Gene	765	-1	-1	0	0	0	-0.210629	0.257	0.0100028	0.206675	-0.286604	-0.612841	-0.0100028	0.0980678	-0.512104	0.0745981	0.636826	0.0100028	0.151333	-0.775015	-0.0172035	-0.641155	0.0350097	-0.394553	-0.347516	-2.56133	-0.884163	-2.10841	-1.97441	-1.26688	-1.12409	0.0565314	0.516305	0.0521754	-0.167642	-1.81573	-1.37187	-1.43261	-1.34035	-0.915697	-0.297439	0.363266	-0.0252295	-0.646125	0.0745981	-0.832468	-1.3181	-1.67265
Plxnb3	Gene	766	-1	-1	0	0	0	0.794941	0.246511	0.0462161	0.238478	-0.321541	-0.256071	-0.200796	-0.0354791	-0.29202	0.303129	0.639725	0.0354791	0.246511	-0.315242	-0.393605	-0.5631	0.0051805	-0.155066	-0.256071	-1.62229	-1.67219	-2.77774	-2.20458	-1.49698	-1.82912	0.0194479	0.560342	0.230712	-0.112038	-2.08198	-1.82912	-2.49412	-1.31687	-0.584808	-0.441161	0.254009	-0.225454	-0.897067	-0.256071	-0.341635	-1.54636	-2.01383
P2ry12	Gene	767	-1	0	-1	0	0	0.526911	-0.6477	0.00271895	-0.239129	-0.260857	-0.183727	-0.00271895	0.213178	0.038409	0.505562	-0.53924	-0.00271895	0.104031	0.166453	-0.1301	0.178304	0.0657294	-0.190553	-1.12712	-1.88543	-1.50996	-2.53248	-1.69839	-2.17803	-1.84335	-0.357629	-0.300391	-0.420583	-0.550004	-2.0888	-2.11049	-1.98367	-2.17803	-0.340638	-0.420583	0.289597	0.0589626	-0.0521953	-0.403237	0.12516	-0.77384	-1.78868
Ugt8a	Gene	768	-1	-1	0	0	0	0.627279	0.280871	0.239814	-2.16621	-0.626503	-0.403316	-0.316454	0.0617565	-0.439731	0.223101	0.685475	0.324448	0.248406	-0.804277	-0.0617565	-0.604195	0.108902	-0.819922	-0.872324	-3.05831	-1.74155	-3.01153	-2.81952	-2.13254	-2.36405	0.0724072	0.277351	0.0724072	0.0101542	-2.47887	-2.711	-2.18799	-1.62224	-1.36845	-0.765017	0.0756498	-0.349012	-1.59681	-0.324709	-0.88633	-1.86122	-2.711
Fcrls	Gene	769	0	0	-1	0	0	0.477959	-1.20821	-0.415848	-0.214481	0.329199	-0.174311	0.317828	0.390461	-0.0238404	0.0238404	-0.392967	-0.214481	-0.344101	0.526188	0.477959	0.461504	-0.0761714	-0.497526	-1.6504	-3.65913	-2.71219	-3.14189	-2.00403	-1.1502	-1.21376	0.0493094	-0.514174	-0.356628	-0.392967	-3.55125	-2.32225	-1.25584	-1.5725	-0.603926	-0.7149	-0.316704	-0.150078	-0.452394	-0.279595	-0.174311	-1.8332	-3.36395
Data in Columns D-G represent significant (1) or non-significant (0) statistical comparisons of groups described in each respective Row 2.
Data in Columns H-BB represent qnorm gene counts relative to the control group
[truncated: 4 more columns]

## Sheet: S4. Histopathology
Supplementary Table S4. Histopathology
Sample_ID	Sex	Group	Experimental_Group	Brain_Inflammation	Brain_Perivascular_Cuffing	Brain_Necrosis_and_Apoptosis	Brain_Gliosis	Brain_Hemorrhage	Brain_Overall_Severity	Olfactory_Epithelium_Inflammation	Olfactory_Epithelium_Necrosis_and_Apoptosis	Olfactory_Epithelium_Overall_Severity
4504	F	1	SARS	2	2	2	2	1	1.8	0	0	0
4506	F	1	SARS	1	1	1	2	0	1	0	0	0
4508	F	1	SARS	2	2	2	2	0	1.6	0	0	0
4510	F	1	SARS	1	1	1	1	0	0.8	0	0	0
4519	F	1	SARS	1	1	1	1	0	0.8	1	1	1
4985	F	1	SARS	2	2	2	2	1	1.8	0	0	0
4994	F	1	SARS	1	1	1	1	0	0.8	1	1	1
4996	F	1	SARS	1	1	1	1	0	0.8	0	0	0
1	M	1	SARS	2	1	2	2	1	1.6	1	1	1
4533	M	1	SARS	1	1	1	1	0	0.8	1	1	1
4536	M	1	SARS	0	0	0	0	0	0	0	0	0
4537	M	1	SARS	0	0	0	0	0	0	0	0	0
4542	M	1	SARS	0	0	0	0	0	0	0	0	0
4543	M	1	SARS	1	1	1	1	0	0.8	1	1	1
4550	M	1	SARS	1	1	1	1	0	0.8	1	1	1
4553	M	1	SARS	0	0	0	0	0	0	1	1	1
4503	F	2	Nicotine_Post_SARS	1	1	1	1	1	1	1	1	1
4514	F	2	Nicotine_Post_SARS	1	1	1	1	0	0.8	0	0	0
4515	F	2	Nicotine_Post_SARS	0	0	0	0	0	0	1	1	1
4518	F	2	Nicotine_Post_SARS	2	2	2	2	1	1.8	1	1	1
4988	F	2	Nicotine_Post_SARS	0	0	0	0	0	0	0	0	0
4995	F	2	Nicotine_Post_SARS	0	0	0	0	0	0	0	0	0
4998	F	2	Nicotine_Post_SARS	1	1	2	1	0	1	0	0	0
4524	M	2	Nicotine_Post_SARS	1	1	1	0	0	0.6	1	1	1
4528	M	2	Nicotine_Post_SARS	0	0	0	0	0	0	1	1	1
4531	M	2	Nicotine_Post_SARS	2	1	2	1	0	1.2	1	1	1
4539	M	2	Nicotine_Post_SARS	1	1	1	0	0	0.6	1	1	1
4540	M	2	Nicotine_Post_SARS	1	1	1	1	0	0.8	0	0	0
4545	M	2	Nicotine_Post_SARS	0	0	0	0	0	0	1	1	1
4548	M	2	Nicotine_Post_SARS	2	2	2	2	1	1.8	1	1	1
4549	M	2	Nicotine_Post_SARS	2	2	2	2	0	1.6	1	1	1
4556	M	2	Nicotine_Post_SARS	1	1	1	1	1	1	1	1	1
4502	F	3	Nicotine_PrePost_SARS	1	2	1	2	0	1.2	1	1	1
4509	F	3	Nicotine_PrePost_SARS	1	1	1	1	0	0.8	1	1	1
4511	F	3	Nicotine_PrePost_SARS	0	0	0	0	0	0	1	1	1
4520	F	3	Nicotine_PrePost_SARS	0	0	0	0	0	0	0	0	0
4989	F	3	Nicotine_PrePost_SARS	0	0	0	0	0	0	0	0	0
4991	F	3	Nicotine_PrePost_SARS	2	2	2	2	0	1.6	0	0	0
4993	F	3	Nicotine_PrePost_SARS	0	0	0	0	0	0	0	0	0
4997	F	3	Nicotine_PrePost_SARS	2	2	2	2	1	1.8	0	0	0
4521	M	3	Nicotine_PrePost_SARS	0	0	0	0	0	0	1	1	1
4522	M	3	Nicotine_PrePost_SARS	1	1	1	1	0	0.8	1	1	1
4525	M	3	Nicotine_PrePost_SARS	2	2	2	2	1	1.8	1	1	1
4526	M	3	Nicotine_PrePost_SARS	1	1	1	1	0	0.8	0	0	0
4529	M	3	Nicotine_PrePost_SARS	0	0	0	0	0	0	1	1	1
4530	M	3	Nicotine_PrePost_SARS	1	1	1	1	0	0.8	1	1	1
4547	M	3	Nicotine_PrePost_SARS	0	0	0	0	0	0	0	0	0
4554	M	3	Nicotine_PrePost_SARS	1	1	1	1	0	0.8	1	1	1
4501	F	4	Control	0	0	0	0	0	0	1	1	1
4505	F	4	Control	0	0	0	0	0	0	0	0	0
4507	F	4	Control	0	0	0	0	0	0	0	0	0
4513	F	4	Control	0	0	0	0	0	0	0	0	0
4516	F	4	Control	0	0	0	0	0	0	0	0	0
4986	F	4	Control	0	0	0	0	0	0	0	0	0
4990	F	4	Control	0	0	0	0	0	0	1	1	1
5000	F	4	Control	0	0	0	0	0	0	0	0	0
4523	M	4	Control	0	0	0	0	0	0	0	0	0
4527	M	4	Control	0	0	0	0	0	0	0	0	0
4534	M	4	Control	0	0	0	0	0	0	0	0	0
4538	M	4	Control	0	0	0	0	0	0	0	0	0
4541	M	4	Control	0	0	0	0	0	0	0	0	0
4551	M	4	Control	0	0	0	0	0	0	0	0	0
4552	M	4	Control	0	0	0	0	0	0	0	0	0
4555	M	4	Control	0	0	0	0	0	0	0	0	0

## Sheet: S5. Histopathology Grading
Supplementary Table S5. Histopathology Grading
Criteria	Grade	Description
Inflammation/ Brain	None (0)	Absence of inflammatory cells
	Minimal (1)	Few inflammatory cells in clusters in the neuropil
	Mild (2)	Few inflammatory cells in the neuropil with a patchy distribution
	Moderate (3)	Moderate numbers of inflammatory cells in the neuropil with a patchy distribution
	Marked (4)	Numerous inflammatory cells diffusely distributed in the neuropil
Perivascular cuffing/Brain	None (0)	Absent
	Minimal (1)	Minimal cuffing with a single layer of inflammatory cells around the vessel wall
	Mild (2)	Mild cuffing with one to two layers of inflammatory cells around the vessel wall with a patchy distribution
	Moderate (3)	Moderate cuffing with more than two layers of inflammatory cells around the vessel wall with a patchy distribution
	Marked (4)	Marked cuffing with several layers of inflammatory cells around the vessel wall with a diffuse distribution
Gliosis/Brain	None (0)	Absence of glial cell
	Minimal (1)	Few reactive glial cells
	Mild (2)	Few reactive glial cells with patchy distribution
	Moderate (3)	Moderate numbers of reactive glial cells with a patchy distribution
	Marked (4)	Numerous reactive glial cell accumulation with a diffuse distribution
Necrosis/Brain	None (0)	Absent
	Minimal (1)	Few necrotic neurons in the neuropil
	Mild (2)	Few necrotic neurons with a patchy distribution in the neuropil
	Moderate (3)	Moderate numbers of necrotic neurons with a patchy distribution in the neuropil
	Marked (4)	Numerous necrotic neurons with a diffuse distribution in the neuropil
Inflammation/ Olfactory epithelium	None (0)	Absence of inflammatory cells
	Minimal (1)	Few inflammatory cells in clusters within and/or lining the surface epithelium
	Mild (2)	Few inflammatory cells within and/or lining the surface epithelium with a patchy distribution
	Moderate (3)	Moderate numbers of inflammatory cells within and/or lining the surface epithelium with a patchy distribution
	Marked (4)	Numerous inflammatory cells diffusely distributed in the neuropil within and/or lining the surface epithelium
Necrosis/Olfactory epithelium	None (0)	Absent
	Minimal (1)	Few necrotic cells within and/or lining the surface epithelium
	Mild (2)	Few necrotic cells within and/or lining the surface epithelium with a patchy distribution
	Moderate (3)	Moderate numbers of necrotic cells within and/or lining the surface epithelium with a patchy distribution
	Marked (4)	Numerous necrotic cells within and/or lining the surface epithelium with a diffuse distribution
